# Supplementary material for: DNA methylation-based sex classifier to predict sex and identify sex chromosome aneuploidy
Source: BMC Genomics. 2021 Jun 28;22:484. doi: 10.1186/s12864-021-07675-2 (PMC8240370; doi:10.1186/s12864-021-07675-2)
Supplement: Supplementary file 1 — Additional file 1 Sex related differentially methylated CpGs. A list of the identified 4331 sex related differentially methylated CpGs on sex chromoseomes which are also used to construct the classifier. [file 12864_2021_7675_MOESM1_ESM.xls]

IlmnID	CHR	Mean_beta_values_of_females	Mean_beta_values_of_males	MAPINFO	gene
cg00006815	X	0.2826	0.0737	103810908	IL1RAPL2
cg00008945	X	0.384	0.0374	80377379	HMGN5
cg00011200	X	0.5417	0.032	48380234	EBP
cg00011891	X	0.5593	0.0367	153714660	UBL4A
cg00016522	X	0.4984	0.0367	149737876	MTM1
cg00018261	X	0.5975	0.0447	117957689	ZCCHC12
cg00029931	X	0.439	0.0492	100645741	RPL36A
cg00040455	X	0.3744	0.1035	30326676	NR0B1
cg00046099	X	0.5637	0.0951	54556443	GNL3L
cg00050873	Y	0.5014	0.834	9363356	TSPY4
cg00061679	Y	0.3259	0.5966	25314171	DAZ1
cg00063477	Y	0.3913	0.8836	22741795	EIF1AY
cg00072288	X	0.4367	0.0394	153200492	NAA10
cg00078867	X	0.5245	0.1144	48542398	WAS
cg00108056	X	0.3143	0.0613	153627317	RPL10
cg00111239	X	0.3576	0.0693	71238329	NHSL2
cg00112256	X	0.5711	0.0463	117629928	DOCK11
cg00113623	X	0.5128	0.0914	153640221	TAZ
cg00114625	X	0.5787	0.0239	24483478	PDK3
cg00114913	X	0.5013	0.0725	118107540	LONRF3
cg00116265	X	0.4952	0.2412	46306111	ZNF673
cg00116709	X	0.6411	0.0614	49020091	MAGIX
cg00128197	X	0.3229	0.0478	53461455	HSD17B10
cg00139317	X	0.5271	0.0315	24665544	PCYT1B
cg00140189	X	0.6482	0.8582	10128888	CLCN4
cg00142683	X	0.5586	0.0281	118708623	UBE2A
cg00145348	X	0.4602	0.0439	55026862	APEX2
cg00150363	X	0.5854	0.2487	107068750	MID2
cg00151234	X	0.465	0.0508	77359363	PGK1
cg00158454	X	0.3805	0.1039	136509526
cg00179446	X	0.5034	0.102	118986947	UPF3B
cg00191052	X	0.4926	0.1416	46432770	CHST7
cg00191758	X	0.5204	0.0845	55478814	MAGEH1
cg00192980	X	0.6159	0.0738	77394971	TAF9B
cg00194519	X	0.5307	0.7394	133679545	MGC16121
cg00200463	X	0.5503	0.0464	67913573	STARD8
cg00203568	X	0.3793	0.1789	135850876	ARHGEF6
cg00212031	Y	0.4361	0.0598	21239348	TTTY14
cg00213748	Y	0.4285	0.783	8148233
cg00213853	X	0.4041	0.086	154034091	MPP1
cg00214611	Y	0.5013	0.066	15815688	TMSB4Y
cg00216997	X	0.4645	0.0955	48980153	GPKOW
cg00227584	X	0.5079	0.0908	53123426
cg00230685	X	0.4729	0.0556	17755839	SCML1
cg00240113	X	0.4625	0.0695	136648241	ZIC3
cg00241907	X	0.3906	0.0457	12993156	TMSB4X
cg00243321	Y	0.4736	0.6801	6133740
cg00245012	X	0.4535	0.0942	57148068	SPIN2B
cg00253811	X	0.4198	0.0903	15353923	PIGA
cg00255219	X	0.3877	0.0597	135991858
cg00258480	X	0.4763	0.1013	48776587	PIM2
cg00264378	X	0.4458	0.0292	49687306	CLCN5
cg00265812	X	0.5975	0.0476	47518579	LOC100133957
cg00267352	X	0.5444	0.7683	149613734	MAMLD1
cg00271873	Y	0.3433	0.7162	14649908
cg00272582	Y	0.3423	0.0901	2802965	ZFY
cg00276426	X	0.4581	0.1179	106243545	MORC4
cg00279797	X	0.3391	0.1303	109561918	AMMECR1
cg00291222	X	0.5388	0.3064	100910662	ARMCX2
cg00308367	Y	0.3065	0.8421	21868532	KDM5D
cg00328965	X	0.4884	0.1143	129243062	ELF4
cg00337921	X	0.5993	0.1227	129091288
cg00347850	X	0.6298	0.1676	46696907	RP2
cg00357087	X	0.4111	0.0745	119738550	MCTS1
cg00368230	X	0.3498	0.0462	152865160	FAM58A
cg00369058	X	0.5075	0.7205	62972602	ARHGEF9
cg00373606	X	0.4514	0.0584	68048660	EFNB1
cg00374088	X	0.4081	0.1007	68758562
cg00375105	X	0.3478	0.0493	153625785	RPL10
cg00378473	X	0.4644	0.1011	23764087
cg00380985	X	0.5207	0.0527	101397146	TCEAL6
cg00389276	X	0.5914	0.8272	13062862	FAM9C
cg00389552	X	0.3626	0.5686	40028487	BCOR
cg00390049	X	0.4726	0.1841	153082274	PDZD4
cg00391044	X	0.463	0.0976	136510091
cg00399450	X	0.5821	0.0294	73834086	RLIM
cg00400999	X	0.3719	0.1316	101410998	BEX5
cg00408231	X	0.6398	0.9399	100807848	ARMCX1
cg00409000	X	0.5132	0.0935	17395816	NHS
cg00409480	X	0.5453	0.776	38115655
cg00411843	X	0.3332	0.1182	139584448
cg00412010	X	0.4381	0.132	110339837	PAK3
cg00412368	X	0.5297	0.1277	138285393	FGF13
cg00412554	X	0.5754	0.8497	117107719	KLHL13
cg00416689	X	0.3124	0.0407	102631887	NGFRAP1
cg00426668	X	0.3892	0.665	110514231	CAPN6
cg00428012	X	0.403	0.0806	77166217	ATP7A
cg00431602	X	0.4804	0.1505	23799775	SAT1
cg00433220	X	0.5853	0.1144	46697120	RP2
cg00455876	Y	0.308	0.6918	9385539
cg00458505	X	0.501	0.0294	17393449	NHS
cg00466309	X	0.6187	0.0431	148622572	LOC100131434
cg00473354	X	0.4651	0.0539	48334413	FTSJ1
cg00478198	X	0.5807	0.1421	49644500	LOC158572
cg00481999	X	0.3776	0.0572	47696603	ZNF81
cg00525383	X	0.4314	0.1709	136647793	ZIC3
cg00529027	X	0.4543	0.0911	151806225	GABRQ
cg00538420	X	0.3607	0.1222	107979988	IRS4
cg00543493	Y	0.345	0.6209	9342875	TSPY4
cg00547789	X	0.3136	0.0653	154493750	RAB39B
cg00554969	X	0.4686	0.0628	79278012	TBX22
cg00575851	X	0.4895	0.0466	134232238	NCRNA00087
cg00576139	Y	0.4641	0.8255	6312218	LOC100101115
cg00581583	X	0.3927	0.0675	49047791	SYP
cg00583618	X	0.5406	0.0295	49020114	MAGIX
cg00583858	X	0.5881	0.7928	135632947	VGLL1
cg00584971	X	0.3841	0.1317	99665588	PCDH19
cg00597858	X	0.3313	0.0667	51636568	MAGED1
cg00598664	X	0.4008	0.1602	152938750	PNCK
cg00599377	Y	0.326	0.8307	9745678
cg00603890	X	0.5442	0.1007	118699184	CXorf56
cg00604086	X	0.4406	0.0726	67718648	YIPF6
cg00607036	X	0.4571	0.1549	119005506	NDUFA1
cg00611101	X	0.3488	0.0234	101380608	TCEAL2
cg00618396	X	0.4372	0.0587	154444551	VBP1
cg00621925	X	0.2916	0.0473	152989492	BCAP31
cg00622384	X	0.4647	0.0227	118925635	RPL39
cg00622389	X	0.4312	0.1171	100914950	ARMCX2
cg00623388	X	0.4949	0.1085	129116224	BCORL1
cg00632374	X	0.4752	0.0657	46432929	CHST7
cg00634642	X	0.4735	0.0723	129040194	UTP14A
cg00636562	X	0.3883	0.0668	47518136	UXT
cg00639218	Y	0.3773	0.6775	14096487
cg00641092	X	0.3639	0.1233	153151929
cg00645049	X	0.6125	0.1089	153656930	ATP6AP1
cg00646659	X	0.3936	0.1278	48776613	PIM2
cg00648125	X	0.402	0.1123	51075046	NUDT10
cg00651446	X	0.4469	0.1474	101380386	TCEAL2
cg00661180	X	0.3181	0.0905	31285029	DMD
cg00676506	Y	0.5223	0.8736	22917913	RPS4Y2
cg00680673	X	0.5302	0.023	48815747	OTUD5
cg00690049	X	0.4412	0.1013	54834244	MAGED2
cg00698744	X	0.3914	0.098	53122826
cg00723034	X	0.3714	0.0414	75393425	CXorf26
cg00723973	X	0.6807	0.1423	46696265	RP2
cg00723997	X	0.4314	0.0359	48690473	PCSK1N
cg00727483	X	0.4266	0.0251	62975065	ARHGEF9
cg00729461	X	0.6098	0.0506	133371084	CCDC160
cg00735883	X	0.4178	0.1575	106567457
cg00735885	X	0.5667	0.7997	111874418	LHFPL1
cg00739787	X	0.3137	0.0779	131157326	MST4
cg00743068	X	0.3773	0.0608	77041832	ATRX
cg00745293	X	0.4065	0.1236	102862621	TCEAL3
cg00762184	Y	0.3112	0.0398	14774526	TTTY15
cg00762681	X	0.5622	0.7943	133369578	CCDC160
cg00763725	X	0.4539	0.1049	154842689	TMLHE
cg00765885	X	0.4971	0.1947	101771142	TMSB15A
cg00767637	X	0.584	0.0521	72223388	PABPC1L2B
cg00769799	X	0.5597	0.1003	133594079	HPRT1
cg00775115	X	0.4738	0.0919	47343198	ZNF41
cg00776430	X	0.3295	0.0916	53111427	TSPYL2
cg00779763	X	0.6105	0.109	47479114	SYN1
cg00789540	Y	0.3608	0.8274	9706621
cg00790086	X	0.3987	0.052	46696474	RP2
cg00805116	X	0.3285	0.0664	46404864	LOC401588
cg00810519	X	0.5812	0.0365	48769107	SLC35A2
cg00813142	X	0.3857	0.0752	23685984	PRDX4
cg00813156	X	0.6695	0.0664	153775885	IKBKG
cg00815770	X	0.4431	0.1387	23925454	CXorf58
cg00816548	X	0.4392	0.0978	77154821	COX7B
cg00818649	X	0.2997	0.0276	41782297	CASK
cg00823357	X	0.4866	0.0976	68048563	EFNB1
cg00825441	X	0.4396	0.2269	128789389	APLN
cg00829575	X	0.5315	0.0786	38663062	MID1IP1
cg00832270	X	0.5455	0.0164	77359535	PGK1
cg00834229	X	0.3866	0.102	55515653	USP51
cg00845806	X	0.7082	0.2071	154445068	VBP1
cg00849191	X	0.5109	0.0214	152939154	PNCK
cg00850648	X	0.3929	0.11	138285828	FGF13
cg00878023	X	0.5594	0.0639	21392544	CNKSR2
cg00881557	X	0.2814	0.0644	70401955
cg00883449	X	0.4912	0.0902	47930854	ZNF630
cg00895705	X	0.4361	0.0341	54384537	WNK3
cg00904184	X	0.5194	0.0998	63425896	FAM123B
cg00910720	X	0.4876	0.0508	108780265	NXT2
cg00914218	X	0.4746	0.0768	69654348
cg00917018	X	0.5316	0.1061	140271549	LDOC1
cg00920537	X	0.304	0.0636	133507230	PHF6
cg00920960	X	0.3491	0.0587	122993419	XIAP
cg00932276	X	0.2778	0.0698	13587976	EGFL6
cg00935394	X	0.3427	0.0556	11129115	HCCS
cg00935924	X	0.5212	0.3104	118708353	UBE2A
cg00936342	X	0.417	0.0475	100306566	TRMT2B
cg00936435	X	0.335	0.0683	55187903	FAM104B
cg00937263	X	0.3639	0.0923	74145012	KIAA2022
cg00940232	X	0.3906	0.0833	135962391	RBMX
cg00953793	X	0.3383	0.0845	20283580	RPS6KA3
cg00958651	X	0.587	0.8612	147581562	AFF2
cg00960898	X	0.4547	0.1259	136113605	GPR101
cg00963467	X	0.5337	0.0548	150151737	HMGB3
cg00966524	X	0.6862	0.8903	135631856	VGLL1
cg00969573	X	0.3024	0.0768	84259298	APOOL
cg00975375	Y	0.3305	0.8264	6173766
cg00981879	X	0.5328	0.0594	39680221
cg00988678	X	0.5236	0.0869	119005603	RNF113A
cg00993140	X	0.509	0.0792	85403122	DACH2
cg01000789	X	0.5377	0.0435	69509790	PDZD11
cg01001959	X	0.319	0.0738	55935071
cg01003197	X	0.5264	0.0892	67653925	OPHN1
cg01010618	X	0.3297	0.079	130423130	IGSF1
cg01019600	X	0.3813	0.0472	119125040
cg01039990	X	0.4614	0.095	136510831
cg01043588	X	0.4965	0.199	69653552
cg01046746	X	0.3968	0.1557	150863961
cg01056373	X	0.5783	0.1537	151999547	NSDHL
cg01057599	X	0.3103	0.0786	74493807	UPRT
cg01058588	X	0.5183	0.0267	153775683	IKBKG
cg01062269	X	0.41	0.0421	100603843	TIMM8A
cg01073572	Y	0.3326	0.8281	16924422	NLGN4Y
cg01078706	X	0.4569	0.1861	102024320
cg01079126	X	0.4127	0.0471	149861641	MTMR1
cg01080862	X	0.4884	0.0907	117861389	IL13RA1
cg01081720	X	0.4156	0.1876	68047734	EFNB1
cg01083397	X	0.4267	0.1556	153362990	MECP2
cg01086868	X	0.479	0.0752	66764531	AR
cg01087775	X	0.5505	0.321	77042040	ATRX
cg01098871	X	0.4732	0.064	48958509	WDR45
cg01099541	X	0.3565	0.0756	134166046	FAM127A
cg01108554	X	0.4175	0.0611	129473637	SLC25A14
cg01109660	X	0.4618	0.7334	19008190	GPR64
cg01112452	X	0.4353	0.1163	117958532	ZCCHC12
cg01121830	X	0.3898	0.0853	38186700	RPGR
cg01125381	X	0.2869	0.0748	49644706	LOC158572
cg01127291	X	0.5433	0.7721	63424405	FAM123B
cg01131699	X	0.4244	0.0978	135863051	ARHGEF6
cg01140782	X	0.3875	0.0767	152864413	FAM58A
cg01142317	X	0.3337	0.0316	101186992	ZMAT1
cg01150083	X	0.387	0.0257	48980043	GPKOW
cg01166930	X	0.5116	0.1266	46404528	ZNF674
cg01169440	X	0.3531	0.0637	118603378	SLC25A5
cg01172484	X	0.3014	0.0492	55478539	MAGEH1
cg01173474	X	0.4292	0.1469	133370977	CCDC160
cg01178063	X	0.5649	0.7899	69283055	OTUD6A
cg01187510	X	0.3688	0.0846	103401766	MCART6
cg01191902	X	0.5535	0.0809	48931851	PRAF2
cg01195014	X	0.4051	0.1173	51546668	MAGED1
cg01207755	X	0.5133	0.1841	49687058	CLCN5
cg01209756	Y	0.4758	0.7114	19671414
cg01210880	X	0.3734	0.0938	122319025	GRIA3
cg01212677	X	0.4689	0.0671	24483290	PDK3
cg01215118	X	0.5795	0.0519	152066708
cg01215343	Y	0.4465	0.8322	10034551
cg01219451	X	0.3263	0.1021	64627700
cg01222180	X	0.4949	0.2236	150345616	GPR50
cg01225298	X	0.4415	0.0807	132091287	HS6ST2
cg01228667	X	0.3215	0.043	136114207	GPR101
cg01241836	X	0.3893	0.0766	48901346	TFE3
cg01244877	X	0.4548	0.097	153598902	FLNA
cg01245531	X	0.2857	0.0678	138277067	FGF13
cg01257202	X	0.2935	0.0911	153991830	DKC1
cg01286388	X	0.4135	0.083	77151065	MAGT1
cg01288367	X	0.4613	0.0711	68384992	PJA1
cg01289637	X	0.3443	0.0791	114468879	LRCH2
cg01293271	X	0.3782	0.1091	139585768	SOX3
cg01293417	X	0.4937	0.116	77394723	TAF9B
cg01303569	X	0.5207	0.0286	48755020	TIMM17B
cg01306265	X	0.4245	0.1161	100914469	ARMCX2
cg01308913	X	0.3385	0.1198	25040907
cg01309671	X	0.3433	0.0992	133941225	FAM122C
cg01311227	Y	0.3502	0.0951	2709627	RPS4Y1
cg01314643	X	0.3707	0.0603	62570863	SPIN4
cg01316390	X	0.4616	0.6851	118205446
cg01318188	X	0.5327	0.0522	123094675	STAG2
cg01333849	X	0.3321	0.1031	118370171	PGRMC1
cg01342901	X	0.5273	0.0692	118892768	ANKRD58
cg01345087	X	0.4882	0.0479	47479175	SYN1
cg01353347	X	0.3788	0.0514	153285158	IRAK1
cg01353788	X	0.5111	0.0609	147582069	AFF2
cg01366378	X	0.5937	0.0498	100353183
cg01372992	X	0.3216	0.0721	130037175	ENOX2
cg01374431	X	0.4447	0.0689	102469950	BEX4
cg01382771	X	0.6213	0.8252	102983822	GLRA4
cg01383599	X	0.5477	0.8401	25020151
cg01384686	X	0.4818	0.061	135579487	HTATSF1
cg01386236	X	0.4985	0.0818	101410618	BEX5
cg01398912	X	0.4886	0.0568	147583273	AFF2
cg01405303	X	0.5253	0.055	152066574
cg01408383	X	0.2868	0.0382	15353254	PIGA
cg01410230	X	0.408	0.0718	100645860	RPL36A
cg01426558	Y	0.356	0.8523	15015682	DDX3Y
cg01430241	X	0.5504	0.0672	153665714	GDI1
cg01434723	X	0.4839	0.1404	153715087	UBL4A
cg01436914	X	0.3126	0.0758	57936269	ZXDA
cg01445307	X	0.527	0.063	21959520	SMS
cg01461762	X	0.4432	0.0532	100663470	GLA
cg01462040	X	0.409	0.0642	147582071	AFF2
cg01463110	Y	0.3438	0.7817	14648161
cg01472026	X	0.5921	0.1442	101187257	ZMAT1
cg01473525	X	0.5804	0.8414	103085819	RAB9B
cg01475387	X	0.3861	0.0688	37430689	LANCL3
cg01477427	X	0.3708	0.0537	53461421	HSD17B10
cg01479413	X	0.4389	0.071	135849691	ARHGEF6
cg01480550	X	0.3138	0.1023	151143526	GABRE
cg01483252	X	0.4719	0.1411	46433132	CHST7
cg01486020	X	0.3858	0.0653	71131509	NHSL2
cg01488378	X	0.3804	0.0764	48769307	SLC35A2
cg01523029	Y	0.3287	0.6246	9234365	TSPY4
cg01530521	X	0.57	0.0915	119378908	CXorf42
cg01533115	X	0.4526	0.0276	48911192
cg01537968	X	0.3894	0.0792	99987037	SYTL4
cg01538344	X	0.5426	0.3262	100546291	TAF7L
cg01543116	X	0.4915	0.2146	100184268	XKRX
cg01555661	X	0.3722	0.0654	47004645	NDUFB11
cg01556010	X	0.5001	0.0885	74493847	UPRT
cg01560464	X	0.5156	0.227	142721195	SLITRK4
cg01560885	X	0.5864	0.8137	63426841	FAM123B
cg01562833	X	0.4503	0.0537	133684080
cg01567000	X	0.3448	0.0604	135991334
cg01573782	X	0.5272	0.1243	38079899	SRPX
cg01579322	X	0.4857	0.0722	54209148	FAM120C
cg01589255	X	0.3726	0.0687	73756723
cg01593269	X	0.4253	0.1333	152676703
cg01596349	X	0.5546	0.2376	153627775	RPL10
cg01600123	X	0.5616	0.1009	69672435	DLG3
cg01634761	X	0.4106	0.0773	68048386	EFNB1
cg01640808	X	0.4142	0.1717	21674815	KLHL34
cg01644972	Y	0.3351	0.0687	22737556	EIF1AY
cg01668271	X	0.4727	0.0663	47696333	ZNF81
cg01669374	X	0.3425	0.095	12809328	PRPS2
cg01671070	X	0.6154	0.166	101410339	BEX5
cg01673753	X	0.6015	0.829	39546488
cg01674874	X	0.5634	0.7799	49017903	MAGIX
cg01683788	X	0.4532	0.0617	11777794	MSL3
cg01716666	X	0.4987	0.0531	119077648	NKAP
cg01717812	X	0.4525	0.0706	74376285	ABCB7
cg01718602	X	0.398	0.0752	85403899	DACH2
cg01730928	X	0.7161	0.4637	74143801	KIAA2022
cg01733439	X	0.4972	0.0896	49042949	PRICKLE3
cg01737010	X	0.5185	0.3032	101772014	TMSB15A
cg01737421	X	0.4403	0.1495	48367069	PORCN
cg01742836	X	0.7084	0.0501	135229755	FHL1
cg01747155	X	0.4587	0.033	154842516	TMLHE
cg01755617	X	0.4511	0.0452	153626633	RPL10
cg01756638	X	0.4329	0.0906	154444356	VBP1
cg01757887	Y	0.4769	0.7095	25114810	TTTY4
cg01758418	X	0.3442	0.1265	70151160	SLC7A3
cg01758988	X	0.5045	0.05	148621525	LOC100131434
cg01759889	X	0.5028	0.0502	68725086	FAM155B
cg01762011	X	0.4446	0.0984	139173393
cg01771673	X	0.5095	0.0739	106361539	RBM41
cg01773478	X	0.3348	0.0357	46434442	CHST7
cg01776229	X	0.43	0.1891	82764385	POU3F4
cg01777017	X	0.5621	0.1468	138287603	FGF13
cg01780361	X	0.4967	0.0927	56590386	UBQLN2
cg01780412	X	0.3486	0.056	37004521
cg01798375	X	0.3963	0.0782	47489719	CFP
cg01804836	X	0.5851	0.0875	102565738	BEX2
cg01807728	X	0.4137	0.0266	150151624	HMGB3
cg01809408	X	0.5161	0.1191	53112501	TSPYL2
cg01813294	X	0.5775	0.0697	17393426	NHS
cg01817069	X	0.4469	0.0611	129086975
cg01825872	X	0.4407	0.0364	67653324	OPHN1
cg01828434	X	0.2862	0.0461	106960491	TSC22D3
cg01828474	X	0.5976	0.0693	21676593	KLHL34
cg01828798	Y	0.3363	0.5329	8571457	TTTY19
cg01832419	X	0.4523	0.027	24043059	KLHL15
cg01843978	X	0.5426	0.7404	49772184	CLCN5
cg01855997	X	0.4116	0.0685	49643944	USP27X
cg01857253	X	0.558	0.0633	139014460
cg01857704	X	0.5577	0.8053	102965678	TMEM31
cg01868753	X	0.431	0.1354	106361886	RBM41
cg01869765	X	0.6194	0.0407	47862977	ZNF182
cg01873087	X	0.4941	0.0236	48397836	TBC1D25
cg01885202	X	0.2842	0.0537	18443457	CDKL5
cg01886630	X	0.5072	0.1656	16964556	REPS2
cg01887353	X	0.3776	0.064	47342480	ZNF41
cg01891172	X	0.5372	0.0424	21676483	KLHL34
cg01900066	Y	0.3381	0.8103	22754881	EIF1AY
cg01905377	X	0.6116	0.8223	49122718	FOXP3
cg01906946	X	0.4974	0.8021	39951219	BCOR
cg01910452	X	0.393	0.047	152989424	BCAP31
cg01911472	Y	0.4024	0.8352	6781164	TBL1Y
cg01911846	X	0.3953	0.0638	102510229	TCEAL8
cg01913024	X	0.4165	0.0562	129300230	AIFM1
cg01913196	X	0.5683	0.3527	125687041	DCAF12L1
cg01924074	X	0.6413	0.1455	53711167	HUWE1
cg01938887	X	0.3028	0.0612	135579106	HTATSF1
cg01947226	X	0.428	0.1317	16889247	RBBP7
cg01948589	X	0.4584	0.0673	20285432	RPS6KA3
cg01984154	Y	0.3471	0.7907	2718782	RPS4Y1
cg01991530	X	0.5815	0.0564	21857632	MBTPS2
cg01996818	X	0.3782	0.0885	131157562	MST4
cg01997953	X	0.3569	0.0672	30595690	CXorf21
cg01999076	X	0.4962	0.1007	46696420	RP2
cg02004872	Y	0.2343	0.028	15815552	TMSB4Y
cg02010442	X	0.3611	0.0326	107335011	ATG4A
cg02011394	Y	0.4496	0.9528	9194502	TSPY4
cg02012379	Y	0.3531	0.8045	22917894	RPS4Y2
cg02012821	X	0.2904	0.0906	95940519	DIAPH2
cg02025065	X	0.35	0.0434	57148257	SPIN2B
cg02032561	X	0.5193	0.1119	134478461	ZNF449
cg02035866	X	0.3968	0.0319	19002442	PHKA2
cg02042142	X	0.4212	0.0854	17393160	NHS
cg02049865	X	0.5993	0.09	117973548
cg02050847	Y	0.4263	0.9713	22918038	RPS4Y2
cg02055404	X	0.4105	0.1945	82765593
cg02056550	Y	0.3186	0.8129	8552374	TTTY18
cg02061213	X	0.5105	0.1742	107068771	MID2
cg02077027	X	0.5243	0.256	19817931	SH3KBP1
cg02082650	X	0.4677	0.2373	25022003	ARX
cg02095003	X	0.5324	0.1057	152599890	ZNF275
cg02095995	X	0.4602	0.0665	138774239	MCF2
cg02105393	Y	0.3617	0.0559	2804282	ZFY
cg02107461	Y	0.4029	0.6873	14103651
cg02116333	X	0.3799	0.0582	53461433	HSD17B10
cg02120013	X	0.4346	0.1186	50214405	DGKK
cg02120046	X	0.4013	0.1157	132090860	HS6ST2
cg02124059	X	0.5083	0.1873	47341898	ZNF41
cg02126249	Y	0.3442	0.6714	9194524	TSPY4
cg02127807	X	0.3235	0.0699	114468833	LRCH2
cg02129146	Y	0.3399	0.811	7138198
cg02129889	X	0.4881	0.0585	118925789	RPL39
cg02148711	X	0.5165	0.0519	77041559	ATRX
cg02150469	X	0.3174	0.0768	70327995	CXorf65
cg02155838	X	0.3577	0.0771	135067201	SLC9A6
cg02156782	X	0.6469	0.1505	49126099	PPP1R3F
cg02157475	X	0.5369	0.1239	72782852	LOC139201
cg02161125	X	0.4448	0.0436	41782692	CASK
cg02161824	X	0.4687	0.0767	134186388	FAM127B
cg02161919	X	0.4943	0.0429	19002980	PHKA2
cg02165720	X	0.4163	0.0489	47004051	NDUFB11
cg02166322	X	0.3274	0.063	37430711	LANCL3
cg02169289	X	0.424	0.6514	39967202	BCOR
cg02179438	X	0.4863	0.0624	49091760	CCDC22
cg02180505	X	0.5358	0.7719	30265129	MAGEB1
cg02187432	X	0.5628	0.1925	18371852	SCML2
cg02195366	X	0.6208	0.0307	11776368	MSL3
cg02200373	X	0.3728	0.1241	128913578	SASH3
cg02201836	X	0.409	0.0861	129039832	UTP14A
cg02205962	X	0.4156	0.0705	152989807	BCAP31
cg02213813	X	0.3577	0.0503	149534006
cg02214597	X	0.3509	0.0858	70474483	ZMYM3
cg02229344	X	0.3709	0.1048	130216380	FLJ30058
cg02232536	X	0.4544	0.075	153200899	RENBP
cg02233190	Y	0.3323	0.0623	22737591	EIF1AY
cg02239640	X	0.428	0.2239	51487529	GSPT2
cg02261899	X	0.5028	0.2475	125686940	DCAF12L1
cg02263675	X	0.558	0.1444	84500028	ZNF711
cg02264182	X	0.4342	0.0914	148586734	IDS
cg02264284	X	0.3599	0.0586	133594951	HPRT1
cg02265919	X	0.3699	0.0533	100075240	CSTF2
cg02272584	Y	0.3513	0.84	8146855
cg02274705	X	0.5167	0.1289	119763815	C1GALT1C1
cg02279464	X	0.4976	0.1427	151619997	GABRA3
cg02283535	X	0.5729	0.0821	103811660	IL1RAPL2
cg02285254	X	0.4093	0.0972	135229382	FHL1
cg02285579	X	0.6284	0.1788	106516174
cg02286623	X	0.3356	0.0893	17879424	RAI2
cg02288667	X	0.5415	0.0834	135991582
cg02291897	X	0.4372	0.0308	47509947	ELK1
cg02293258	X	0.3573	0.062	57147872	SPIN2B
cg02295369	X	0.576	0.187	117959263	ZCCHC12
cg02295504	X	0.5112	0.0405	100878362	ARMCX3
cg02301364	X	0.4089	0.0563	106871826	PRPS1
cg02318959	X	0.4832	0.0345	129535800	RBMX2
cg02326006	X	0.3318	0.0425	62974433	ARHGEF9
cg02327549	X	0.2788	0.0761	105066292	NRK
cg02330362	X	0.4859	0.0948	70402012
cg02333283	X	0.5535	0.0214	153707099	LAGE3
cg02340092	Y	0.3049	0.8179	16945913	NLGN4Y
cg02354343	X	0.5369	0.1128	131351392	RAP2C
cg02360578	X	0.4516	0.075	105855130	CXorf57
cg02376524	X	0.3198	0.0583	101967145	GPRASP2
cg02379437	X	0.4565	0.1163	72435117	NAP1L2
cg02386310	X	0.434	0.0401	48367223	PORCN
cg02395364	X	0.3971	0.0965	74493592	UPRT
cg02402208	Y	0.3261	0.7562	9384707
cg02438576	X	0.5807	0.8116	153697531	PLXNA3
cg02447370	X	0.5321	0.3018	132092772	HS6ST2
cg02456261	X	0.5193	0.1368	117479353	WDR44
cg02458532	X	0.4691	0.1987	150343097
cg02459704	X	0.4572	0.1755	153084910	PDZD4
cg02480419	X	0.4167	0.0379	48815856	OTUD5
cg02492445	X	0.3498	0.1229	136631809
cg02492740	X	0.3712	0.114	56590362	UBQLN2
cg02496423	X	0.6007	0.0609	21958619	SMS
cg02510708	X	0.6	0.0617	123095692	STAG2
cg02522370	X	0.3114	0.092	12992795	TMSL3
cg02522936	Y	0.3147	0.8788	22680010	TTTY10
cg02523105	X	0.5409	0.0831	134232832	NCRNA00087
cg02538330	X	0.3221	0.0349	47004146	NDUFB11
cg02539591	X	0.5144	0.0759	24483092	PDK3
cg02540440	X	0.5681	0.9022	39866758
cg02547323	X	0.5177	0.1885	103087380	RAB9B
cg02559685	X	0.3152	0.0743	38663484	MID1IP1
cg02573613	X	0.4356	0.074	48814806	OTUD5
cg02577797	Y	0.337	0.1177	2802968	ZFY
cg02579620	X	0.3914	0.0866	152988658	BCAP31
cg02581727	X	0.4037	0.0679	134478016	ZNF449
cg02583883	X	0.4342	0.1687	112083504	AMOT
cg02587153	X	0.3126	0.1027	56589768	UBQLN2
cg02589074	X	0.4782	0.2035	148586938	IDS
cg02597128	X	0.3719	0.1506	106449823	CXorf41
cg02602528	X	0.4613	0.0587	49028148	PLP2
cg02603022	X	0.3936	0.1895	39547825
cg02606988	Y	0.3594	0.5923	9216456	TSPY4
cg02611122	X	0.4502	0.0831	153247499	TMEM187
cg02615131	X	0.5825	0.0322	152066735
cg02616328	Y	0.3222	0.0691	2803947	ZFY
cg02621658	X	0.5744	0.0665	67867676	STARD8
cg02623256	X	0.4493	0.0255	24483231	PDK3
cg02624484	X	0.4829	0.0975	24043392	KLHL15
cg02626719	X	0.5295	0.1893	100914838	ARMCX2
cg02629737	X	0.4395	0.1998	138285540	FGF13
cg02634083	X	0.597	0.1428	150153136	HMGB3
cg02634916	X	0.4544	0.0467	122866442	THOC2
cg02645343	X	0.314	0.0762	134656105	DDX26B
cg02647401	X	0.3791	0.1055	11775785	MSL3
cg02649608	X	0.484	0.0742	119384792	ZBTB33
cg02651788	X	0.3635	0.0563	25031208	ARX
cg02678356	X	0.3633	0.0703	57937004	ZXDA
cg02693068	X	0.428	0.7508	39941630	BCOR
cg02698615	X	0.3858	0.0708	135580098	HTATSF1
cg02714492	X	0.5089	0.158	68836610	EDA
cg02725692	X	0.4004	0.1999	48367969	PORCN
cg02730008	Y	0.3262	0.8041	15814320	TMSB4Y
cg02732801	X	0.4792	0.0928	152066328
cg02734755	X	0.3366	0.0462	53710671	HUWE1
cg02742139	X	0.4277	0.0818	153776358	IKBKG
cg02742990	X	0.2887	0.0713	24665458	PCYT1B
cg02756511	X	0.4496	0.065	106693692
cg02770249	X	0.596	0.0783	119603233	LAMP2
cg02773050	X	0.423	0.0708	134654287	DDX26B
cg02773151	X	0.5054	0.1484	107069063	MID2
cg02775175	X	0.5116	0.0584	68048001	EFNB1
cg02779729	X	0.6237	0.8772	128631361	SMARCA1
cg02799972	X	0.3237	0.0785	47383109
cg02803670	X	0.2821	0.0482	134478751	ZNF75D
cg02804166	X	0.3513	0.0684	133506996	PHF6
cg02804757	X	0.2966	0.0822	138285861	FGF13
cg02805922	X	0.4657	0.0739	64255552
cg02819256	X	0.4743	0.227	152938698	PNCK
cg02821380	X	0.367	0.0405	135579081	HTATSF1
cg02836821	X	0.5593	0.7849	132095360	HS6ST2
cg02839557	Y	0.4264	0.0494	6778641	TBL1Y
cg02839824	X	0.3561	0.1512	119133091
cg02842889	Y	0.429	0.043	2803127	ZFY
cg02847500	X	0.4058	0.1142	139587184	SOX3
cg02853686	X	0.2683	0.0607	21858179	MBTPS2
cg02856792	X	0.408	0.0849	48769319	SLC35A2
cg02859554	X	0.3878	0.0718	19140359	GPR64
cg02864732	X	0.5028	0.0992	130192365	FLJ30058
cg02869694	X	0.654	0.0578	153775262	IKBKG
cg02871887	X	0.5198	0.0496	153626455	RPL10
cg02879223	X	0.4661	0.2148	69672415	DLG3
cg02882301	X	0.6581	0.0878	49126157	PPP1R3F
cg02890812	X	0.6873	0.1875	129114962
cg02895192	X	0.4503	0.1218	153190027	ARHGAP4
cg02896361	X	0.4303	0.1629	47441581	SYN1
cg02896496	X	0.4223	0.0503	54385394	WNK3
cg02902015	X	0.4161	0.0655	129194509
cg02912158	X	0.396	0.1062	136649808	ZIC3
cg02915422	X	0.2803	0.076	150863331
cg02921434	X	0.5654	0.0578	146993433	ASFMR1
cg02931660	X	0.5849	0.8315	40002443	BCOR
cg02937293	X	0.5678	0.1301	49687792	CLCN5
cg02938958	X	0.2784	0.0293	25022847	ARX
cg02939364	X	0.2808	0.0443	18443708	CDKL5
cg02940028	X	0.3201	0.095	100306693	TRMT2B
cg02944422	X	0.284	0.0657	47696228	ZNF81
cg02952729	X	0.4255	0.0891	47489470	CFP
cg02954623	X	0.4824	0.1892	84258791	APOOL
cg02971902	X	0.4506	0.0351	135991927
cg02973971	X	0.4667	0.0925	149106460	LOC100272228
cg02994943	X	0.6047	0.0844	154033409	MPP1
cg03008405	X	0.3197	0.0819	153190589	ARHGAP4
cg03010388	X	0.3413	0.084	18693162
cg03019024	X	0.4051	0.0952	75392955	CXorf26
cg03020597	X	0.2839	0.0663	144898810	SLITRK2
cg03024957	X	0.4729	0.0482	106693522
cg03026311	X	0.4624	0.1164	100075083	CSTF2
cg03028216	X	0.4849	0.0775	20431329
cg03031357	X	0.5761	0.0733	21959700	SMS
cg03035653	X	0.4922	0.1705	99662932	PCDH19
cg03038395	X	0.5499	0.0859	25031600	ARX
cg03039483	X	0.3586	0.0629	83757499	HDX
cg03040210	X	0.418	0.0636	131624077	MBNL3
cg03046946	X	0.2776	0.0459	152735584	HAUS7
cg03050491	X	0.5623	0.0555	153285654	IRAK1
cg03052502	Y	0.4552	0.9742	9193029	FAM197Y2
cg03056321	X	0.4642	0.1092	71352048	NHSL2
cg03056849	X	0.4805	0.0568	149861683	MTMR1
cg03057808	X	0.3519	0.0643	105855296	CXorf57
cg03096488	X	0.4133	0.0654	66765289	AR
cg03100923	X	0.351	0.0336	138285922	FGF13
cg03102729	X	0.5625	0.2053	120181504	GLUD2
cg03104298	X	0.5385	0.1626	135579224	HTATSF1
cg03120461	X	0.5132	0.084	12993214	TMSB4X
cg03121419	X	0.5727	0.8052	125687720	DCAF12L1
cg03122511	X	0.4226	0.0921	119077820	NKAP
cg03123709	Y	0.327	0.7683	15817871	TMSB4Y
cg03147775	X	0.3668	0.0577	11775722	MSL3
cg03155755	Y	0.4558	0.9251	9385861
cg03157806	X	0.3775	0.0672	148713279	TMEM185A
cg03161453	X	0.5397	0.8434	39962049	BCOR
cg03164831	X	0.2606	0.0508	80065461	BRWD3
cg03171708	X	0.3031	0.0547	16889152	RBBP7
cg03172171	X	0.3979	0.1195	154254936	FUNDC2
cg03181214	X	0.4375	0.0703	100646162	RPL36A
cg03189022	X	0.3675	0.1229	153237590	TMEM187
cg03191359	X	0.5228	0.1126	38187009	RPGR
cg03199955	X	0.3861	0.1584	30671630	GK
cg03202526	X	0.5794	0.1287	139587311	SOX3
cg03210912	X	0.3334	0.0739	153719169	SLC10A3
cg03212133	X	0.4926	0.2451	135057092	MMGT1
cg03213202	X	0.3437	0.0955	70474012	ZMYM3
cg03219705	X	0.5224	0.1113	38420578	TSPAN7
cg03244432	X	0.3533	0.0202	48367513	PORCN
cg03244736	X	0.5629	0.7821	114252923	IL13RA2
cg03250346	X	0.516	0.118	24042976	KLHL15
cg03258315	Y	0.2263	0.5387	14077975
cg03266527	Y	0.3262	0.0627	15591101	UTY
cg03266942	X	0.3122	0.0786	24712207	POLA1
cg03267527	X	0.354	0.1215	102510314	TCEAL8
cg03272642	X	0.492	0.0359	69509773	PDZD11
cg03273606	X	0.424	0.0657	101854301	ARMCX5
cg03273615	X	0.4312	0.2223	106362373	RBM41
cg03278611	Y	0.1087	0.7677	16941591	NLGN4Y
cg03280420	X	0.3435	0.044	73640648	SLC16A2
cg03310203	X	0.4291	0.1865	151806811	GABRQ
cg03317455	X	0.5657	0.117	43514740	MAOA
cg03319489	X	0.3898	0.0654	53713873	HUWE1
cg03321558	X	0.5651	0.8168	148709321	TMEM185A
cg03332892	X	0.6042	0.8114	9980397
cg03334316	X	0.6426	0.0479	54209370	FAM120C
cg03335173	X	0.5798	0.0456	151806923	GABRQ
cg03347749	X	0.3756	0.0551	102565889	BEX2
cg03353482	X	0.3798	0.1104	74743466	ZDHHC15
cg03359666	Y	0.2242	0.6478	13332435
cg03364121	X	0.4641	0.072	119379165	CXorf42
cg03370193	X	0.5281	0.0904	31284813	DMD
cg03372815	X	0.4893	0.0826	150067397	CD99L2
cg03391801	X	0.6846	0.0402	153607825	EMD
cg03416979	Y	0.3302	0.8055	23566288
cg03422380	X	0.342	0.0485	107019244	TSC22D3
cg03423123	X	0.3634	0.0891	134125181	LOC644538
cg03430010	Y	0.3028	0.0464	15591607	UTY
cg03435878	X	0.4916	0.2146	103809620	IL1RAPL2
cg03440272	X	0.386	0.0262	51139066
cg03441493	Y	0.3248	0.5387	14074417
cg03443143	Y	0.4696	0.8874	9363365	TSPY4
cg03447800	X	0.3986	0.083	103499585	ESX1
cg03450733	X	0.5742	0.3267	25024314	ARX
cg03460546	X	0.4089	0.094	128788127	APLN
cg03460558	X	0.4196	0.0792	128657473	SMARCA1
cg03470745	X	0.4261	0.1444	139592512
cg03487706	X	0.542	0.0555	54666256
cg03505772	X	0.6774	0.0581	72299310	PABPC1L2A
cg03509565	X	0.3422	0.0869	38080425	SRPX
cg03513471	X	0.3691	0.0281	146993485	ASFMR1
cg03515816	Y	0.2854	0.6424	9745295
cg03517379	X	0.4465	0.0734	118740406	NKRF
cg03523199	X	0.3115	0.0263	133593973	HPRT1
cg03533500	Y	0.3313	0.8791	21668420
cg03535417	Y	0.3709	0.7648	9302758	TSPY4
cg03536032	X	0.3303	0.0959	11683383	ARHGAP6
cg03537243	X	0.4968	0.0687	106449730	CXorf41
cg03554089	X	0.608	0.8155	73071041	XIST
cg03558222	X	0.4335	0.0761	47483257
cg03575468	X	0.3803	0.1608	19362613	PDHA1
cg03576039	X	0.456	0.0995	133306349
cg03580328	X	0.462	0.039	73641615	SLC16A2
cg03590418	X	0.5095	0.0625	153570171
cg03595428	X	0.4509	0.0625	154299274	MTCP1
cg03598440	X	0.4195	0.1821	99663330	PCDH19
cg03601053	Y	0.3123	0.8908	15016101	DDX3Y
cg03605032	X	0.4993	0.028	149533195
cg03610137	X	0.4135	0.0745	56259040	KLF8
cg03659012	X	0.2841	0.0712	77166064	ATP7A
cg03661529	X	0.4257	0.0679	77041828	ATRX
cg03662899	X	0.6148	0.8239	49768189	MIR188
cg03664928	X	0.489	0.1824	53029937
cg03665601	X	0.4425	0.172	77040152	ATRX
cg03670113	X	0.5803	0.0802	153640589	TAZ
cg03671371	X	0.5313	0.1306	36975540
cg03672021	X	0.4189	0.0769	153602658	FLNA
cg03672915	X	0.2717	0.0471	153236845	TMEM187
cg03679005	X	0.495	0.0995	118926017	RPL39
cg03679269	X	0.4518	0.0402	71351803	NHSL2
cg03683587	X	0.369	0.1164	50557066	SHROOM4
cg03683899	Y	0.3434	0.0384	2803070	ZFY
cg03688409	X	0.3347	0.0525	55027018	APEX2
cg03691313	X	0.514	0.0539	153603062	FLNA
cg03692134	X	0.4215	0.0951	129116990	BCORL1
cg03692228	X	0.3346	0.0595	48776349	PIM2
cg03695421	Y	0.3106	0.6802	14074773
cg03697809	X	0.3502	0.1624	106750775
cg03705894	X	0.5384	0.0422	49687068	CLCN5
cg03706022	X	0.4293	0.2211	38660704	MID1IP1
cg03711046	X	0.4442	0.1578	48814205	OTUD5
cg03717635	X	0.6292	0.8426	13586855	EGFL6
cg03718079	X	0.3239	0.0675	149716257
cg03718309	X	0.4008	0.1152	153363472	MECP2
cg03723123	X	0.4267	0.1581	55935143
cg03728850	X	0.297	0.0434	55515614	USP51
cg03732411	X	0.5012	0.0783	136134475
cg03733831	X	0.5069	0.8108	17653562	NHS
cg03738247	X	0.4032	0.0914	119134526
cg03742148	X	0.3743	0.1579	51636629	MAGED1
cg03746520	X	0.4527	0.2154	49166345	GAGE10
cg03748372	X	0.6355	0.1102	49126128	PPP1R3F
cg03749630	X	0.4307	0.2241	117484304	WDR44
cg03750315	Y	0.4496	0.0924	22737896	EIF1AY
cg03751162	X	0.5059	0.0904	54466849	TSR2
cg03759948	X	0.5907	0.0871	48555275	SUV39H1
cg03765359	X	0.4528	0.0935	47479190	SYN1
cg03767353	Y	0.429	0.7225	2658057
cg03768687	X	0.3059	0.0509	70288358	SNX12
cg03769088	Y	0.3301	0.7965	8120126
cg03769817	X	0.4749	0.142	99666219	PCDH19
cg03787796	X	0.3024	0.0885	85302489	CHM
cg03802424	X	0.2805	0.042	85403388	DACH2
cg03805048	X	0.2874	0.0877	75648083	MAGEE1
cg03810476	X	0.4258	0.1559	17392798	NHS
cg03814733	X	0.5375	0.0435	149106755	CXorf40B
cg03825574	X	0.4537	0.0872	129116503	BCORL1
cg03827298	Y	0.3378	0.7309	24454927	RBMY1F
cg03828160	X	0.5613	0.1319	57022102	SPIN3
cg03831206	X	0.4095	0.0604	48814955	OTUD5
cg03834574	X	0.5623	0.0669	56259094	KLF8
cg03842291	X	0.4416	0.0864	34675964	TMEM47
cg03858262	X	0.3842	0.0788	70473929	ZMYM3
cg03878985	X	0.4368	0.0504	106449739	CXorf41
cg03894002	X	0.3686	0.0534	69664599	DLG3
cg03900860	X	0.5613	0.0511	119737944	MCTS1
cg03905487	X	0.5816	0.1046	53123054
cg03905640	Y	0.2744	0.8769	19625308	FAM41AY2
cg03906572	X	0.4671	0.0228	152676991
cg03927113	X	0.3129	0.0558	119738603	MCTS1
cg03933846	X	0.4189	0.1197	101771857	TMSB15A
cg03939693	X	0.3344	0.0785	67718700	YIPF6
cg03941517	X	0.3414	0.079	134048505	MOSPD1
cg03944921	X	0.5583	0.0661	117479980	WDR44
cg03946442	X	0.4761	0.0726	20284665	RPS6KA3
cg03950785	X	0.3761	0.1112	136630705
cg03952112	X	0.3273	0.0838	71289513	NHSL2
cg03959079	X	0.5669	0.8164	30994266
cg03959273	X	0.5245	0.2566	135579015	HTATSF1
cg03978312	X	0.4837	0.1518	103401777	MCART6
cg03983969	X	0.4161	0.0322	41782695	CASK
cg03992069	X	0.4211	0.0568	70474783	ZMYM3
cg03993368	X	0.4914	0.0525	134479056	ZNF75D
cg03995238	X	0.372	0.1405	47079305	CDK16
cg03996447	X	0.3342	0.055	19533577	MAP3K15
cg04012614	X	0.5764	0.1826	49020468	MAGIX
cg04016144	Y	0.4487	0.939	9215053	TSPY4
cg04023335	Y	0.1633	0.538	14100573
cg04025582	X	0.374	0.075	100645906	RPL36A
cg04026379	X	0.5886	0.1027	47483043
cg04027004	X	0.5661	0.0613	107019426	TSC22D3
cg04029282	X	0.3853	0.1067	131624049	MBNL3
cg04029630	X	0.4281	0.0924	55478329	MAGEH1
cg04029664	X	0.4675	0.0851	117250962	KLHL13
cg04031645	X	0.3426	0.0695	53713676	HUWE1
cg04032096	X	0.5202	0.832	13954890	GPM6B
cg04039555	X	0.3922	0.0563	102000746	BHLHB9
cg04042030	Y	0.4144	0.0283	6778623	TBL1Y
cg04051266	X	0.2618	0.0515	34675548	TMEM47
cg04059198	X	0.4083	0.0628	129115067
cg04061482	X	0.5822	0.2437	117629338	DOCK11
cg04069374	X	0.4241	0.11	119445076	FAM70A
cg04070122	X	0.5048	0.0775	154493215	RAB39B
cg04071644	X	0.5784	0.8023	149613662	MAMLD1
cg04072009	X	0.5753	0.1491	71351668	NHSL2
cg04075675	X	0.4122	0.0334	149861694	MTMR1
cg04077363	X	0.3519	0.1136	102531881	TCEAL5
cg04094482	X	0.4952	0.0571	73834489	RLIM
cg04101819	X	0.617	0.8817	40006699	BCOR
cg04118889	X	0.454	0.178	25022750	ARX
cg04128303	X	0.5047	0.1273	122318829	GRIA3
cg04143870	X	0.5313	0.7335	132544017	GPC4
cg04144603	X	0.4519	0.1119	47489551	CFP
cg04149024	X	0.5092	0.0462	153656891	ATP6AP1
cg04158739	X	0.4583	0.1225	71792943	HDAC8
cg04177426	X	0.6424	0.2398	150863969
cg04183498	X	0.4299	0.0472	20008522	LOC729609
cg04184316	X	0.4394	0.239	118987146	UPF3B
cg04189697	X	0.6588	0.8754	153778656	IKBKG
cg04190662	X	0.3274	0.0757	115085326
cg04193779	Y	0.3278	0.7547	9170562	TTTY20
cg04211807	X	0.5483	0.8271	73523953	ZCCHC13
cg04216286	X	0.3096	0.0392	129039782	UTP14A
cg04217946	X	0.4886	0.0879	31285018	DMD
cg04225046	X	0.4758	0.0216	101906179	GPRASP1
cg04238548	X	0.4163	0.069	106045825	TBC1D8B
cg04241572	X	0.3113	0.0623	53461213	HSD17B10
cg04262605	X	0.4158	0.0652	135333761	MAP7D3
cg04270663	X	0.3714	0.1008	56590513	UBQLN2
cg04283377	X	0.2992	0.0569	47420348	ARAF
cg04288012	X	0.3942	0.0421	53711065	HUWE1
cg04292836	X	0.4698	0.037	23761484	ACOT9
cg04297907	X	0.3165	0.0504	10126668	CLCN4
cg04300278	X	0.5762	0.1494	122318890	GRIA3
cg04302178	X	0.5804	0.0437	122993941	XIAP
cg04302192	X	0.313	0.0706	47341740	ZNF41
cg04302300	X	0.5967	0.2015	107179321
cg04303809	Y	0.3426	0.0862	14649201
cg04317640	X	0.5832	0.0623	73640431	SLC16A2
cg04327763	X	0.5771	0.0868	118925713	RPL39
cg04334684	X	0.4369	0.0809	153657362	ATP6AP1
cg04341767	X	0.3963	0.0944	49687028	CLCN5
cg04342295	X	0.535	0.2242	119125659
cg04344997	X	0.5052	0.0662	153607129	EMD
cg04345928	X	0.5585	0.0796	38420783	TSPAN7
cg04351468	Y	0.3349	0.8517	9158941	RBMY1A3P
cg04368919	X	0.3798	0.0765	68048131	EFNB1
cg04369555	X	0.3679	0.0688	135578793	HTATSF1
cg04371001	X	0.5571	0.1437	153715321	UBL4A
cg04376185	X	0.5313	0.0393	17755081	SCML1
cg04387098	X	0.3914	0.0705	48380042	EBP
cg04388383	X	0.5104	0.0527	64754908	LAS1L
cg04392694	X	0.5323	0.7567	49019049	MAGIX
cg04395332	X	0.3322	0.1296	46307369	ZNF673
cg04399994	X	0.3977	0.1791	110339005	PAK3
cg04402486	X	0.5175	0.0568	131352242	RAP2C
cg04402798	X	0.4445	0.1366	37003511
cg04406445	X	0.485	0.2237	43515575	MAOA
cg04414946	X	0.6545	0.8968	9435372	TBL1X
cg04419618	X	0.5625	0.1217	135962940	RBMX
cg04424654	X	0.4206	0.0557	109561524	AMMECR1
cg04448376	Y	0.4219	0.1149	15591617	UTY
cg04455030	X	0.3631	0.0737	129402160	ZNF280C
cg04455999	X	0.4908	0.0766	119444838	FAM70A
cg04464742	X	0.4489	0.0783	119694953	CUL4B
cg04474375	X	0.3102	0.0781	137793820	FGF13
cg04476849	X	0.3149	0.0705	103173728	MIR1256
cg04483797	X	0.3014	0.0932	102883838	TCEAL1
cg04484695	X	0.4571	0.7359	43742501	MAOB
cg04486022	X	0.5172	0.2841	130207446	FLJ30058
cg04490290	X	0.5246	0.2371	45709881
cg04491396	X	0.3808	0.0521	107019182	TSC22D3
cg04492048	X	0.4743	0.2673	48686119	ERAS
cg04493740	X	0.4888	0.0493	129474199	SLC25A14
cg04493908	Y	0.1982	0.6375	7426653
cg04499381	X	0.4275	0.0928	128913671	SASH3
cg04524851	X	0.5181	0.0374	57618891	ZXDB
cg04528545	X	0.575	0.1848	36982194
cg04533591	X	0.5332	0.17	118926128	RPL39
cg04544498	X	0.5327	0.2386	75647859	MAGEE1
cg04559508	Y	0.3283	0.707	9387798
cg04575501	X	0.5864	0.1196	47342663	ZNF41
cg04576441	Y	0.3286	0.7642	15866837
cg04586456	X	0.5434	0.061	46696297	RP2
cg04593869	X	0.4309	0.0569	102862630	TCEAL3
cg04595393	X	0.5156	0.0478	102001018	BHLHB9
cg04596655	X	0.5509	0.0752	128656768	SMARCA1
cg04599817	X	0.4809	0.1083	101410443	BEX5
cg04602218	X	0.328	0.0792	118533786	SLC25A43
cg04624564	X	0.6183	0.9262	73325368	NCRNA00182
cg04642759	X	0.3059	0.0837	144898689	SLITRK2
cg04647094	X	0.3791	0.066	21857776	MBTPS2
cg04653083	X	0.4114	0.0879	118827004	SEPT6
cg04665139	X	0.4956	0.045	15353772	PIGA
cg04675306	X	0.566	0.0754	135067450	SLC9A6
cg04675919	X	0.5236	0.0679	49042889	PRICKLE3
cg04681171	X	0.5433	0.1365	24712459	POLA1
cg04691867	X	0.4006	0.0406	124339261
cg04700060	X	0.3646	0.0729	129402929	ZNF280C
cg04702045	X	0.4057	0.0243	67653598	OPHN1
cg04703500	X	0.4273	0.0981	48858679	GRIPAP1
cg04709809	X	0.5324	0.1528	47930636	ZNF630
cg04712194	X	0.6041	0.0886	153639778	TAZ
cg04716051	X	0.3683	0.046	18443256	CDKL5
cg04721883	X	0.3001	0.064	103499577	ESX1
cg04734394	X	0.4983	0.0486	48911060
cg04739874	X	0.3602	0.0281	131157495	MST4
cg04740028	X	0.5091	0.0744	47383436
cg04744025	X	0.3894	0.0607	146993175	ASFMR1
cg04746792	X	0.4355	0.048	84258939	APOOL
cg04748497	X	0.357	0.0476	101906989	GPRASP1
cg04751297	X	0.4787	0.798	39960365	BCOR
cg04754076	X	0.5814	0.1098	152599461	ZNF275
cg04755662	X	0.657	0.8552	66763359	AR
cg04763286	X	0.3719	0.0366	128812388
cg04768312	X	0.3223	0.118	70337980	MED12
cg04769268	X	0.4789	0.094	48755762	PQBP1
cg04771154	X	0.519	0.1502	48755502	PQBP1
cg04771729	X	0.5562	0.8097	130929851	LOC286467
cg04784122	X	0.3037	0.085	154033688	MPP1
cg04787237	X	0.4105	0.0619	153060546	IDH3G
cg04790148	X	0.3784	0.119	35937765	CXorf22
cg04790916	Y	0.3615	0.0775	15591260	UTY
cg04791287	X	0.2748	0.058	23351264
cg04791822	X	0.5241	0.1572	47441573	SYN1
cg04793532	X	0.4274	0.1388	107683309	COL4A5
cg04811556	X	0.4796	0.0745	133683331
cg04814085	X	0.4521	0.1471	70475318	ZMYM3
cg04817724	X	0.3618	0.1482	103809991	IL1RAPL2
cg04821091	X	0.4558	0.064	129473898	SLC25A14
cg04828704	X	0.4895	0.0928	107070200	MID2
cg04831594	Y	0.3256	0.7378	8501021
cg04836978	X	0.5137	0.1245	72783164	LOC139201
cg04855977	X	0.4885	0.0842	128977653	ZDHHC9
cg04856605	X	0.4732	0.1832	69353178	IGBP1
cg04867253	X	0.5886	0.3586	70472827	ZMYM3
cg04872051	X	0.5771	0.0677	46433447	CHST7
cg04882894	X	0.345	0.0762	130423289	IGSF1
cg04886514	X	0.3949	0.0785	66764893	AR
cg04907664	X	0.6434	0.0993	68049805	EFNB1
cg04922020	X	0.4235	0.0954	134166009	FAM127A
cg04924141	X	0.4775	0.1278	154493858	RAB39B
cg04924696	X	0.332	0.0964	23925746	CXorf58
cg04924736	X	0.4948	0.0822	101410888	BEX5
cg04926827	X	0.3552	0.1224	109246494	TMEM164
cg04929022	X	0.5907	0.8206	135617792	VGLL1
cg04932755	X	0.3239	0.0537	68047893	EFNB1
cg04958669	Y	0.3422	0.5785	9342990	TSPY4
cg04960964	X	0.5941	0.1198	152677383
cg04967538	X	0.4497	0.0774	119379188	CXorf42
cg04995154	X	0.3305	0.065	149529976
cg05016192	X	0.3363	0.0661	124337026
cg05019001	X	0.3818	0.0491	66766334	AR
cg05028071	X	0.5525	0.2	48900948	TFE3
cg05029625	X	0.5084	0.1628	64627755
cg05032903	X	0.5646	0.0642	99665948	PCDH19
cg05034175	X	0.5301	0.0858	134233109	NCRNA00087
cg05045028	X	0.3441	0.0445	129299924	AIFM1
cg05045738	X	0.5061	0.0878	73834707	RLIM
cg05047811	X	0.3785	0.0507	152875939
cg05049545	X	0.5804	0.0403	18372696	SCML2
cg05049933	X	0.3423	0.0944	103357458	MCART6
cg05051262	Y	0.3041	0.5544	23566572
cg05064925	X	0.4334	0.0847	107681469	COL4A6
cg05073171	X	0.3977	0.0598	134232157	NCRNA00087
cg05074623	X	0.4251	0.0894	151999750	NSDHL
cg05078775	X	0.4517	0.1802	34674683	TMEM47
cg05085049	X	0.3243	0.078	152909992	DUSP9
cg05086798	X	0.4521	0.0424	23350313
cg05088151	X	0.6135	0.0623	152677200
cg05091873	X	0.5296	0.057	150067687	CD99L2
cg05096434	X	0.4022	0.037	106243404	MORC4
cg05096515	X	0.3387	0.1008	106362254	RBM41
cg05098815	Y	0.3291	0.6585	9449618	RBMY3AP
cg05100268	X	0.4101	0.0626	153640967	DNASE1L1
cg05103731	X	0.4025	0.075	153237764	TMEM187
cg05104476	X	0.3998	0.1623	49092076	CCDC22
cg05109065	X	0.4925	0.1625	72783402	LOC139201
cg05109619	X	0.5717	0.0653	69509801	PDZD11
cg05116966	X	0.5263	0.0928	105969622	RNF128
cg05127178	X	0.3639	0.0718	51636111	MAGED1
cg05128824	Y	0.3158	0.8545	15015176	DDX3Y
cg05130312	X	0.4508	0.8218	130930098	LOC286467
cg05134041	X	0.5832	0.2214	82763219	POU3F4
cg05135828	X	0.5621	0.1318	142721385	SLITRK4
cg05137263	X	0.6699	0.0909	30327625	NR0B1
cg05140257	X	0.3757	0.1507	103401646	MCART6
cg05143403	X	0.4115	0.0623	55744049	RRAGB
cg05147108	X	0.3827	0.0323	128674369	OCRL
cg05152459	X	0.5543	0.2541	75005087	MAGEE2
cg05152874	X	0.3188	0.044	50557122	SHROOM4
cg05172693	X	0.3855	0.0702	119379153	CXorf42
cg05177544	X	0.5085	0.7267	106245868
cg05184076	X	0.3757	0.0821	102941799	MORF4L2
cg05184682	X	0.4596	0.0431	21857796	MBTPS2
cg05185504	X	0.4261	0.0807	119443687	FAM70A
cg05185776	X	0.4837	0.198	55187570	FAM104B
cg05192472	X	0.3812	0.0703	106449657	NUP62CL
cg05193067	X	0.461	0.7268	102602623
cg05196026	X	0.4282	0.0599	137793096	FGF13
cg05204037	X	0.5128	0.0944	84258754	APOOL
cg05206294	X	0.5455	0.0756	118708375	UBE2A
cg05222959	X	0.3017	0.0325	153665103	GDI1
cg05223249	X	0.5511	0.7681	55020520	PFKFB1
cg05223760	X	0.4814	0.056	49126243	PPP1R3F
cg05230942	Y	0.4273	0.754	21155270	CD24
cg05237609	X	0.2977	0.0435	46404607	ZNF674
cg05239680	X	0.5359	0.2393	63005366
cg05240083	X	0.5646	0.286	117629034	DOCK11
cg05242815	X	0.422	0.0646	25023562	ARX
cg05254049	X	0.5354	0.3119	47479662	SYN1
cg05257947	X	0.5736	0.0782	11776394	MSL3
cg05259868	X	0.3786	0.1682	150344204	GPR50
cg05260852	X	0.617	0.1307	54665817
cg05264033	X	0.4753	0.7827	75006266	MAGEE2
cg05272837	X	0.3765	0.0633	54071268	PHF8
cg05275343	X	0.3315	0.0583	15353925	PIGA
cg05279113	X	0.4114	0.0605	71459115	ERCC6L
cg05288642	X	0.3145	0.0983	134138149
cg05288927	X	0.4907	0.0779	146993092	ASFMR1
cg05290899	X	0.3187	0.0679	48769310	SLC35A2
cg05294909	X	0.4377	0.1002	17756060	SCML1
cg05302212	X	0.3332	0.0594	46433015	CHST7
cg05305760	X	0.4461	0.0964	70712563	INGX
cg05335577	X	0.4021	0.0824	70331493	IL2RG
cg05347431	X	0.3382	0.1269	132547568	GPC4
cg05363666	X	0.28	0.0643	106872025	PRPS1
cg05365121	X	0.5411	0.1198	152599997	ZNF275
cg05367916	Y	0.3325	0.6964	6172783
cg05370638	X	0.4693	0.0329	37706736	DYNLT3
cg05374090	X	0.5642	0.0444	152864599	FAM58A
cg05375065	X	0.4611	0.1212	62780844	LOC92249
cg05378695	Y	0.3126	0.689	9528418	TTTY8
cg05379196	X	0.4323	0.0507	150151580	HMGB3
cg05385973	X	0.2825	0.0691	37430777	LANCL3
cg05392989	X	0.309	0.0704	48748398
cg05397816	X	0.5427	0.0556	117957786	ZCCHC12
cg05408674	Y	0.3159	0.7341	6136711
cg05414241	X	0.5323	0.1411	51240059	NUDT11
cg05414556	X	0.3949	0.055	128913922	SASH3
cg05418443	X	0.4214	0.0491	118370461	PGRMC1
cg05418506	X	0.3943	0.0466	47004107	NDUFB11
cg05418779	X	0.5417	0.7777	138771271	MCF2
cg05419227	X	0.3568	0.061	70752860	OGT
cg05422360	X	0.3305	0.099	75648455	MAGEE1
cg05423956	X	0.6639	0.4302	154030224	MPP1
cg05424879	X	0.4489	0.0392	153719176	SLC10A3
cg05425577	X	0.6576	0.0925	54522221	FGD1
cg05427163	X	0.5024	0.0796	48397938	TBC1D25
cg05434903	X	0.377	0.0532	117251118	KLHL13
cg05437059	X	0.5943	0.8697	108868775	KCNE1L
cg05441864	X	0.5128	0.079	108976893	ACSL4
cg05442715	X	0.3409	0.0283	23926141	CXorf58
cg05444994	X	0.4078	0.0582	21392324	CNKSR2
cg05445331	X	0.3664	0.0356	133119028	GPC3
cg05450314	X	0.58	0.3504	101968430	GPRASP2
cg05452887	X	0.6558	0.0639	119005413	NDUFA1
cg05453458	X	0.4029	0.0706	100878340	ARMCX3
cg05454424	X	0.753	0.9609	42637578	PPP1R2P9
cg05456652	X	0.6395	0.8843	34960884	FAM47B
cg05461361	X	0.5105	0.0256	154299395	MTCP1
cg05462236	X	0.4668	0.1049	63615456	MTMR8
cg05467600	X	0.3335	0.0343	103499724	ESX1
cg05471258	X	0.3753	0.1665	107514114	COL4A6
cg05474077	X	0.261	0.0328	80457709	HMGN5
cg05476522	X	0.5721	0.1109	54521732	FGD1
cg05478253	X	0.5609	0.7715	117252422	KLHL13
cg05480730	Y	0.3341	0.0278	7142073	PRKY
cg05491276	X	0.4544	0.0656	68836772	EDA
cg05511138	X	0.3967	0.0724	11682622	ARHGAP6
cg05511752	X	0.4454	0.0797	70338656	MED12
cg05515118	X	0.2963	0.0405	102565934	BEX2
cg05526804	X	0.3619	0.035	47342124	ZNF41
cg05530472	Y	0.3166	0.8531	6742689	AMELY
cg05533223	X	0.6567	0.8981	73071194	XIST
cg05534333	X	0.7351	0.0858	153707029	LAGE3
cg05544622	Y	0.4091	0.9556	9303646	TSPY1
cg05554396	X	0.42	0.0407	102510120	TCEAL8
cg05555050	X	0.5079	0.2176	103809805	IL1RAPL2
cg05558522	X	0.3657	0.0493	70288033	SNX12
cg05559023	X	0.5567	0.8242	39952171	BCOR
cg05559795	X	0.4013	0.1042	56258812	KLF8
cg05563333	X	0.3937	0.1138	11777722	MSL3
cg05566296	X	0.425	0.0777	136114047	GPR101
cg05578291	X	0.3649	0.0841	24042365	KLHL15
cg05594230	X	0.507	0.1293	70712403	INGX
cg05599151	X	0.4616	0.0796	53111398	TSPYL2
cg05600581	X	0.5679	0.1187	134232907	NCRNA00087
cg05605384	X	0.2847	0.0331	77395277	TAF9B
cg05621349	Y	0.4041	0.052	21729069	CYorf15A
cg05630320	X	0.3494	0.0479	133594116	HPRT1
cg05633597	X	0.6225	0.8243	56258193	KLF8
cg05666266	X	0.4637	0.0462	68725596	FAM155B
cg05672930	Y	0.344	0.0529	21729555	CYorf15A
cg05673346	X	0.4352	0.1364	38662707	MID1IP1
cg05678960	Y	0.2675	0.6188	6133838
cg05687312	X	0.4142	0.047	63425794	FAM123B
cg05688478	X	0.5456	0.1176	128789194	APLN
cg05695959	X	0.4482	0.6857	39867476
cg05707218	X	0.6133	0.1094	153234476	HCFC1
cg05707815	X	0.4706	0.0646	71934233	PHKA1
cg05721877	X	0.4903	0.7987	39953075	BCOR
cg05725925	Y	0.3317	0.0733	21729058	CYorf15A
cg05740522	X	0.4812	0.069	130036828	ENOX2
cg05740959	X	0.4015	0.0638	49087234	CACNA1F
cg05747459	X	0.4243	0.1142	21393306	CNKSR2
cg05777666	X	0.2971	0.0522	103499734	ESX1
cg05782651	X	0.3549	0.0855	109561747	AMMECR1
cg05782751	X	0.3895	0.1517	119737675	MCTS1
cg05782975	X	0.5251	0.0708	102631408	NGFRAP1
cg05785344	X	0.5756	0.0987	129118279	BCORL1
cg05788681	X	0.5062	0.0701	103499545	ESX1
cg05799859	X	0.6291	0.0589	153744612	FAM3A
cg05801573	X	0.3024	0.1022	142722740	SLITRK4
cg05803370	X	0.5487	0.0346	153715241	UBL4A
cg05803913	X	0.5303	0.0319	38664442	MID1IP1
cg05806018	X	0.6594	0.0693	147582520	AFF2
cg05829338	X	0.4843	0.1197	106750612
cg05832562	X	0.3518	0.0491	100878294	ARMCX3
cg05835545	X	0.4027	0.0499	80065003	BRWD3
cg05837905	X	0.4982	0.0659	30907698	MAP3K7IP3
cg05849149	X	0.5245	0.061	68048224	EFNB1
cg05849875	X	0.4385	0.0523	151806628	GABRQ
cg05861409	X	0.3737	0.0708	118533164	SLC25A43
cg05865243	Y	0.453	0.9699	6114255	TSPY2
cg05867448	X	0.4048	0.1774	130192575	FLJ30058
cg05870108	X	0.6275	0.3741	106749745
cg05872215	X	0.3652	0.0695	128913854	SASH3
cg05872222	X	0.2826	0.046	71459071	ERCC6L
cg05872808	X	0.5801	0.0704	153657411	ATP6AP1
cg05887304	X	0.4192	0.1592	12809548	PRPS2
cg05889642	X	0.4968	0.0763	133931164	FAM122B
cg05890011	Y	0.3849	0.0355	14774195	TTTY15
cg05892376	X	0.3884	0.0737	135862961	ARHGEF6
cg05893072	X	0.4215	0.0267	107979700	IRS4
cg05899258	X	0.6005	0.8058	34165079
cg05899999	X	0.49	0.0307	100603765	TIMM8A
cg05905814	X	0.4116	0.0536	150151809	HMGB3
cg05907136	X	0.4662	0.0237	134156306	FAM127C
cg05908188	X	0.4513	0.0404	134478884	ZNF75D
cg05914696	X	0.4582	0.2358	68114669
cg05921207	X	0.4306	0.1141	110038886	CHRDL1
cg05933703	X	0.3396	0.0895	51361383
cg05935584	X	0.5913	0.0592	150151823	HMGB3
cg05941375	X	0.5462	0.1889	154299737	BRCC3
cg05947181	X	0.5155	0.0805	50557283	SHROOM4
cg05954446	Y	0.369	0.7687	6738929	AMELY
cg05958126	X	0.5162	0.0598	19533458	MAP3K15
cg05961595	X	0.3262	0.0417	55026485	APEX2
cg05964935	Y	0.3216	0.8498	13462412
cg05965444	X	0.4108	0.0608	134049328	MOSPD1
cg05994819	X	0.469	0.0427	103411244	CXorf39
cg05996419	X	0.4632	0.0389	38663393	MID1IP1
cg05999368	Y	0.392	0.6295	24044078
cg06002470	X	0.2811	0.0798	124339860
cg06027835	X	0.5142	0.0817	48456564	WDR13
cg06041068	X	0.6505	0.0554	152990341	BCAP31
cg06042004	X	0.5859	0.0487	153707710	LAGE3
cg06051391	X	0.4427	0.0414	131352293	RAP2C
cg06055266	X	0.6297	0.0934	53111187	TSPYL2
cg06055478	X	0.6191	0.1168	62974905	ARHGEF9
cg06065495	Y	0.3065	0.7889	21666309	BCORL2
cg06068202	X	0.3964	0.1264	150343148
cg06072560	X	0.4411	0.0378	100075379	CSTF2
cg06077978	X	0.5338	0.1031	48690457	PCSK1N
cg06079646	X	0.4921	0.2439	24711474	POLA1
cg06079963	X	0.5202	0.0654	24711994	POLA1
cg06084034	X	0.5121	0.2572	153637827	DNASE1L1
cg06093412	X	0.3488	0.0259	47518594	LOC100133957
cg06097615	X	0.4848	0.0423	68723812	FAM155B
cg06098232	X	0.4038	0.0241	149106699	LOC100272228
cg06102971	X	0.4913	0.1042	17878442	RAI2
cg06104959	X	0.286	0.0463	67913324	STARD8
cg06124711	X	0.4528	0.0312	153640000	TAZ
cg06126323	X	0.3887	0.0968	68836571	EDA
cg06135529	X	0.4376	0.1462	118986703	UPF3B
cg06136002	X	0.5929	0.0385	150151615	HMGB3
cg06137672	X	0.3921	0.0745	153060026	IDH3G
cg06139288	X	0.506	0.0738	11683125	ARHGAP6
cg06140460	X	0.3625	0.0768	48828397	KCND1
cg06143713	X	0.4601	0.7517	62856362	ARHGEF9
cg06144608	X	0.2919	0.0428	149737646	MTM1
cg06144825	X	0.2995	0.0902	80457687	HMGN5
cg06144999	X	0.6289	0.0827	11129626	HCCS
cg06145357	X	0.5827	0.7877	149010149	MAGEA8
cg06149454	X	0.3778	0.0393	149533026
cg06152434	X	0.5693	0.1937	139585460	SOX3
cg06158088	X	0.4925	0.0484	47518504	LOC100133957
cg06164717	X	0.5165	0.0546	136114030	GPR101
cg06170215	X	0.3014	0.0676	71525152	CITED1
cg06172626	X	0.5133	0.1714	48398133	TBC1D25
cg06174815	X	0.348	0.0757	147582133	AFF2
cg06185870	X	0.5255	0.0848	54666407
cg06206449	X	0.4369	0.1057	118708409	UBE2A
cg06223806	X	0.3255	0.0644	136113998	GPR101
cg06228453	X	0.5667	0.1746	106242522	MORC4
cg06231362	Y	0.3224	0.8443	21726406
cg06231618	X	0.4356	0.1712	40504059	CXorf38
cg06232846	X	0.5417	0.7988	70389504	NLGN3
cg06237805	Y	0.3485	0.7198	8147958
cg06252876	X	0.3419	0.0319	129299948	AIFM1
cg06266461	X	0.5623	0.0327	153719192	SLC10A3
cg06269080	X	0.4202	0.0679	19003031	PHKA2
cg06270497	X	0.3024	0.0898	67906442	STARD8
cg06272245	X	0.4882	0.2683	48398018	TBC1D25
cg06273903	X	0.3162	0.0598	118707913	UBE2A
cg06277838	X	0.3832	0.0871	73641370	SLC16A2
cg06282524	X	0.2965	0.0674	139593371
cg06289882	X	0.4961	0.2497	129535465	RBMX2
cg06293983	X	0.4481	0.0728	135863104	ARHGEF6
cg06295352	X	0.4829	0.0437	130037150	ENOX2
cg06297686	X	0.5345	0.0305	48755002	TIMM17B
cg06298361	X	0.347	0.0771	49091907	CCDC22
cg06300107	X	0.4728	0.6984	63616425	MTMR8
cg06302025	X	0.4358	0.0284	102000758	BHLHB9
cg06302218	X	0.2946	0.0525	102566123	BEX2
cg06302402	X	0.7861	0.5786	3224570
cg06308972	X	0.5842	0.7877	114884097	PLS3
cg06322277	Y	0.4443	0.9363	22917937	RPS4Y2
cg06323885	X	0.4547	0.0548	102883827	TCEAL1
cg06327799	X	0.2754	0.0712	64196367	ZC4H2
cg06334238	X	0.6167	0.053	153284899	IRAK1
cg06341336	X	0.5113	0.0662	55026590	APEX2
cg06350796	X	0.3538	0.0745	106449867	CXorf41
cg06373526	X	0.3073	0.0856	51139183
cg06380355	X	0.5644	0.2526	51239518	NUDT11
cg06384623	X	0.4265	0.0725	133119308	GPC3
cg06392956	X	0.526	0.2109	64254409
cg06400167	X	0.3499	0.064	152875645
cg06408025	X	0.5139	0.074	106449904	CXorf41
cg06408185	X	0.3378	0.0375	18443714	CDKL5
cg06408301	X	0.4426	0.069	37208607	PRRG1
cg06409934	X	0.275	0.064	100184041	XKRX
cg06411441	X	0.2458	0.0217	100307072	TRMT2B
cg06427226	X	0.4477	0.0718	105969730	RNF128
cg06428055	X	0.3677	0.0469	129243872	ELF4
cg06428288	X	0.2971	0.0548	15511530	PIR
cg06431415	X	0.4853	0.7275	133115985	GPC3
cg06438901	X	0.4422	0.0602	48937877	WDR45
cg06441867	X	0.5344	0.0709	71130729	NHSL2
cg06442844	X	0.5424	0.3273	117958793	ZCCHC12
cg06443675	X	0.4846	0.0863	103401820	MCART6
cg06444329	X	0.2898	0.0735	75392755	CXorf26
cg06462431	X	0.5774	0.3128	69655158
cg06462727	X	0.3288	0.0604	106515879
cg06464066	X	0.324	0.0453	16964808	REPS2
cg06468442	X	0.4449	0.0563	106692682
cg06469252	X	0.3754	0.0341	136113985	GPR101
cg06475150	X	0.4168	0.0514	48937814	WDR45
cg06479204	Y	0.3988	0.0986	15591533	UTY
cg06481089	X	0.4	0.0674	51075797	NUDT10
cg06482328	X	0.5108	0.1455	119385834	ZBTB33
cg06489418	X	0.4865	0.0528	48334722	FTSJ1
cg06504563	X	0.5283	0.1275	64754017	LAS1L
cg06505213	X	0.3644	0.0436	48769091	SLC35A2
cg06506080	X	0.4531	0.048	70503908	NONO
cg06511189	X	0.2706	0.0276	152864830	FAM58A
cg06513359	X	0.4721	0.0529	47004280	NDUFB11
cg06514587	X	0.2604	0.055	54666063
cg06521531	X	0.5325	0.2654	135229551	FHL1
cg06525551	X	0.2809	0.0631	137792939	FGF13
cg06538336	X	0.6053	0.1786	150346599	GPR50
cg06544877	X	0.3826	0.1583	83757131	HDX
cg06549249	X	0.5121	0.0492	129040144	UTP14A
cg06551391	X	0.2923	0.0224	51636562	MAGED1
cg06554760	X	0.6089	0.2117	153775341	IKBKG
cg06558166	X	0.6165	0.0532	132549003	GPC4
cg06558952	X	0.5787	0.1109	43514718	MAOA
cg06576965	Y	0.4021	0.7765	8551551	TTTY18
cg06583412	X	0.3382	0.0668	102001318	BHLHB9
cg06587955	Y	0.3318	0.6287	9368165	TSPY4
cg06614969	X	0.4855	0.1204	54835405	MAGED2
cg06615444	X	0.5383	0.0353	19533456	MAP3K15
cg06616857	X	0.5597	0.0406	153719132	SLC10A3
cg06620254	X	0.4496	0.0506	70503046	NONO
cg06620299	X	0.4622	0.1042	130215993	FLJ30058
cg06621863	X	0.4098	0.1131	83443154	RPS6KA6
cg06623468	X	0.3784	0.141	70838030	BCYRN1
cg06624970	X	0.5401	0.1034	49643941	USP27X
cg06630839	X	0.333	0.0519	16964684	REPS2
cg06633205	X	0.3925	0.0815	134656158	DDX26B
cg06636270	Y	0.3289	0.7535	9173300	TTTY20
cg06645047	X	0.4087	0.0533	48858904	GRIPAP1
cg06650546	X	0.3746	0.0796	136633004
cg06650776	X	0.4864	0.051	102632072	NGFRAP1
cg06650847	X	0.401	0.1509	63004884
cg06655100	X	0.3883	0.0811	56259373	KLF8
cg06657741	X	0.3276	0.0835	135067456	SLC9A6
cg06659128	X	0.3263	0.0864	154842535	TMLHE
cg06673178	X	0.5524	0.0767	50557022	SHROOM4
cg06675660	X	0.4597	0.0577	128657364	SMARCA1
cg06700462	X	0.438	0.0986	19002006	PHKA2
cg06711837	X	0.3999	0.1264	137792814	FGF13
cg06720669	X	0.4308	0.1345	108868282	KCNE1L
cg06731599	X	0.359	0.0545	40440704	ATP6AP2
cg06742180	X	0.5893	0.8425	123039177	XIAP
cg06746884	X	0.3622	0.1331	31285129	DMD
cg06746903	X	0.3286	0.0775	103173284	MIR1256
cg06769752	X	0.4437	0.0946	153978839	GAB3
cg06772067	X	0.4161	0.0451	122993679	XIAP
cg06774787	X	0.4124	0.1961	56258973	KLF8
cg06775759	X	0.4528	0.1394	21676994	KLHL34
cg06776123	X	0.502	0.1363	57618144	ZXDB
cg06776257	X	0.4504	0.0828	152912692	DUSP9
cg06778844	X	0.475	0.6954	110335660	PAK3
cg06779458	X	0.5458	0.2959	152586916
cg06779802	X	0.6583	0.0779	107979401	IRS4
cg06780606	X	0.4525	0.7331	69257154	EDA
cg06783548	X	0.5447	0.0312	47479436	SYN1
cg06791102	X	0.4109	0.0288	153191600	ARHGAP4
cg06796204	X	0.5098	0.0917	71351792	NHSL2
cg06803079	X	0.3829	0.1475	47518114	UXT
cg06805513	X	0.4837	0.0433	73641955	SLC16A2
cg06807018	X	0.5436	0.1871	119602917	LAMP2
cg06818142	X	0.4535	0.06	100603949	TIMM8A
cg06834235	X	0.5553	0.0227	48334621	FTSJ1
cg06852103	X	0.4877	0.0861	48334966	FTSJ1
cg06855731	Y	0.1958	0.6133	9931079
cg06865724	Y	0.3628	0.7475	24445690	TTTY5
cg06870560	X	0.5864	0.8736	115009194
cg06891491	X	0.4499	0.1843	134429749	ZNF75D
cg06899582	X	0.3241	0.0647	129402809	ZNF280C
cg06900776	X	0.2907	0.0635	100878107	ARMCX3
cg06902764	X	0.3125	0.0866	139586086	SOX3
cg06908232	X	0.4963	0.0905	128977816	ZDHHC9
cg06915321	X	0.5785	0.1052	136648249	ZIC3
cg06915915	X	0.614	0.1343	129657974
cg06919398	X	0.472	0.1095	153665799	GDI1
cg06921456	X	0.421	0.0509	153189769	ARHGAP4
cg06921685	X	0.3757	0.0566	119005865	NDUFA1
cg06922569	X	0.3327	0.039	47420444	ARAF
cg06936709	X	0.4533	0.0953	83757476	HDX
cg06939792	X	0.3974	0.1834	37764816
cg06942445	X	0.3336	0.0495	54947373	TRO
cg06944050	X	0.3625	0.0654	118109068	LONRF3
cg06944922	X	0.3238	0.0564	38186842	RPGR
cg06945800	X	0.5099	0.0324	118892610	ANKRD58
cg06948553	X	0.4547	0.1824	40037418	BCOR
cg06964654	X	0.4481	0.0798	139590383
cg06967228	X	0.4406	0.2049	68525725
cg06971254	X	0.5886	0.1209	48755675	PQBP1
cg06980881	X	0.2721	0.0515	100673431	ARMCX4
cg06981242	X	0.354	0.0576	138287529	FGF13
cg07011790	X	0.4015	0.0709	102883836	TCEAL1
cg07038409	X	0.4791	0.0919	47509941	ELK1
cg07051162	X	0.2759	0.0513	30671305	GK
cg07051329	X	0.3718	0.1118	110039369	CHRDL1
cg07053880	X	0.3735	0.0877	151143515	GABRE
cg07055143	X	0.5943	0.803	55477154	MAGEH1
cg07056506	X	0.5671	0.0434	103357323	MCART6
cg07056550	X	0.3003	0.0579	71459039	ERCC6L
cg07086565	X	0.4197	0.0646	153236942	TMEM187
cg07089242	X	0.542	0.0461	149106617	LOC100272228
cg07109010	X	0.3768	0.0331	48958025	WDR45
cg07136610	X	0.2729	0.0649	53713793	HUWE1
cg07137581	X	0.3751	0.0479	63425776	FAM123B
cg07147350	X	0.6154	0.3719	146992908	ASFMR1
cg07150680	X	0.5488	0.1168	53710374	HUWE1
cg07153944	X	0.5823	0.2738	48660373	HDAC6
cg07161993	X	0.28	0.061	48957691	WDR45
cg07172550	X	0.2884	0.0759	128913842	SASH3
cg07174097	X	0.4308	0.1033	107018607	TSC22D3
cg07180121	X	0.3866	0.0948	136134878
cg07180360	X	0.4377	0.213	46404673	ZNF674
cg07181891	X	0.3226	0.0644	74493908	UPRT
cg07187289	X	0.5666	0.0281	153059903	IDH3G
cg07200487	X	0.3245	0.0407	124339462
cg07208231	X	0.3197	0.0499	130037545	ENOX2
cg07210774	X	0.4967	0.0826	119764206	C1GALT1C1
cg07210835	X	0.3738	0.0607	49029104	PLP2
cg07211915	X	0.4656	0.0653	19533544	MAP3K15
cg07214066	X	0.454	0.1841	47930589	ZNF630
cg07215528	X	0.5457	0.0547	153775517	G6PD
cg07223177	X	0.4764	0.0729	46434198	CHST7
cg07240096	X	0.3918	0.0591	48980092	GPKOW
cg07242375	X	0.3255	0.0744	49042556	PRICKLE3
cg07253552	X	0.3935	0.0864	131624141	MBNL3
cg07256221	X	0.4125	0.059	118533106	SLC25A43
cg07264097	X	0.3749	0.0819	70586192	BCYRN1
cg07295246	X	0.3327	0.0728	19904780	SH3KBP1
cg07297906	X	0.442	0.0571	133119578	GPC3
cg07309821	X	0.4277	0.0833	62571385	SPIN4
cg07311845	X	0.3111	0.0793	154842736	TMLHE
cg07318999	X	0.5809	0.839	100742903	ARMCX4
cg07342016	X	0.441	0.0805	129306129	RAB33A
cg07343739	X	0.5534	0.3089	46617524	SLC9A7
cg07344627	X	0.8619	0.6181	125687011	DCAF12L1
cg07363416	X	0.5644	0.1598	77151100	MAGT1
cg07368951	X	0.2744	0.0556	62570953	SPIN4
cg07374632	X	0.4563	0.1052	48693665	PCSK1N
cg07381502	X	0.3529	0.0323	40440191	ATP6AP2
cg07382899	X	0.3767	0.0541	128789004	APLN
cg07386410	X	0.4347	0.0261	55515751	USP51
cg07388258	X	0.3566	0.1055	48749177
cg07393670	X	0.5947	0.0644	129299802	AIFM1
cg07395435	X	0.4083	0.0732	138774080	MCF2
cg07419680	X	0.4868	0.1683	134429972	ZNF75D
cg07422795	X	0.5865	0.8479	133687405
cg07428182	X	0.4598	0.0776	153686926	PLXNA3
cg07434817	X	0.4047	0.0753	19906542	SH3KBP1
cg07439872	X	0.3547	0.0797	136114890	GPR101
cg07442775	X	0.5315	0.7576	117120182	KLHL13
cg07446674	X	0.5761	0.0182	135333561	MAP7D3
cg07447868	X	0.39	0.1115	17395220	NHS
cg07449205	X	0.4334	0.1779	118825305	SEPT6
cg07452499	X	0.4797	0.6853	49772484	CLCN5
cg07462256	X	0.4656	0.0923	68725088	FAM155B
cg07463743	X	0.5901	0.8504	39863342
cg07464524	X	0.331	0.0664	106960206	TSC22D3
cg07466166	X	0.4795	0.0337	77395088	TAF9B
cg07473550	X	0.4107	0.0515	107019191	TSC22D3
cg07480829	X	0.4423	0.1277	119694550	CUL4B
cg07485959	X	0.4433	0.1032	119133942
cg07492878	X	0.3127	0.0797	102470002	BEX4
cg07501063	X	0.8693	0.6453	3628424	PRKX
cg07507339	X	0.5634	0.0612	153744384	FAM3A
cg07507776	X	0.5907	0.0955	57618914	ZXDB
cg07508090	X	0.3681	0.0556	64196343	ZC4H2
cg07516457	X	0.4566	0.0252	70585931	TAF1
cg07519908	X	0.3579	0.0761	18443723	CDKL5
cg07525100	X	0.4852	0.1818	54522721	FGD1
cg07553115	X	0.4704	0.0938	107976167	IRS4
cg07573912	X	0.2866	0.0421	153363369	MECP2
cg07581973	X	0.4632	0.0634	23685729	PRDX4
cg07601068	X	0.4818	0.7538	39953107	BCOR
cg07607525	Y	0.3251	0.0702	7142752	PRKY
cg07608505	X	0.4308	0.0877	101380476	TCEAL2
cg07629996	X	0.4466	0.0587	17673876	NHS
cg07642259	X	0.447	0.1694	43833130	NDP
cg07648454	X	0.6047	0.049	124337761
cg07649160	X	0.4353	0.0508	48931826	PRAF2
cg07653699	X	0.3952	0.0451	138286295	FGF13
cg07653728	X	0.3998	0.0779	152939309	PNCK
cg07659240	X	0.4936	0.03	149531594
cg07674139	X	0.3716	0.1131	105066526	NRK
cg07674503	X	0.5733	0.0256	131352282	RAP2C
cg07674520	X	0.4473	0.2086	48659624	HDAC6
cg07679571	X	0.5058	0.7122	69712223	DLG3
cg07681512	X	0.3686	0.0602	118827369	SEPT6
cg07681653	X	0.4509	0.2304	139590479
cg07682072	X	0.5011	0.0978	48367166	PORCN
cg07686944	X	0.3926	0.0245	17755642	SCML1
cg07688234	X	0.2651	0.0594	47489663	CFP
cg07693301	X	0.3091	0.0625	150067249	CD99L2
cg07693661	X	0.5672	0.2346	72435007	NAP1L2
cg07731488	Y	0.3986	0.0249	21729314	CYorf15A
cg07734869	X	0.3176	0.0884	48754200	TIMM17B
cg07747963	Y	0.3908	0.8323	22917087	RPS4Y2
cg07748875	X	0.3213	0.0889	102565963	BEX2
cg07749147	X	0.3714	0.1421	153625894	RPL10
cg07749485	X	0.3651	0.0845	119124509
cg07750402	X	0.688	0.0814	48814932	OTUD5
cg07758529	X	0.5613	0.1208	103813150	IL1RAPL2
cg07761358	X	0.6443	0.3624	152991647	BCAP31
cg07765982	Y	0.3128	0.7589	6263841	TTTY1
cg07767690	X	0.3389	0.0448	54834292	MAGED2
cg07768177	X	0.4735	0.1186	138286760	FGF13
cg07768843	X	0.6209	0.8565	13955102	GPM6B
cg07771637	X	0.2452	0.0337	134186198	FAM127B
cg07772467	X	0.4066	0.1535	30671633	GK
cg07779434	X	0.3666	0.0626	14891349	MOSPD2
cg07781082	X	0.5206	0.022	77359553	PGK1
cg07792041	X	0.3155	0.0702	152735637	HAUS7
cg07795413	Y	0.2837	0.6876	16733930	NLGN4Y
cg07796014	X	0.4206	0.1665	11129290	HCCS
cg07799491	X	0.4406	0.0441	149861526	MTMR1
cg07801607	X	0.5784	0.8501	101146494	ZMAT1
cg07806343	X	0.5993	0.0567	129194523
cg07809462	X	0.3641	0.0329	117957621	ZCCHC12
cg07810091	X	0.4494	0.0908	48534493
cg07811386	X	0.3814	0.0798	15768223	CA5B
cg07816287	X	0.5108	0.1143	133119692	GPC3
cg07818713	X	0.4634	0.7522	133675557	MIR450A1
cg07822777	X	0.5218	0.0535	103499650	ESX1
cg07823797	X	0.3183	0.0219	73513418	NCRNA00182
cg07824128	X	0.5329	0.136	100353260
cg07824317	X	0.3538	0.1315	38187006	RPGR
cg07825508	X	0.41	0.0957	100645891	RPL36A
cg07826058	X	0.5617	0.0839	21857614	MBTPS2
cg07828380	X	0.3944	0.0755	11683977	ARHGAP6
cg07830469	X	0.4175	0.1035	68385467	PJA1
cg07834773	X	0.4841	0.1101	50214061	DGKK
cg07837161	X	0.6503	0.0576	153744667	FAM3A
cg07847989	X	0.5233	0.7278	114141368	HTR2C
cg07851521	Y	0.2609	0.7324	6113261	TSPY2
cg07858069	X	0.2994	0.0528	21958690	SMS
cg07861180	X	0.6523	0.0805	129066829
cg07863318	X	0.458	0.0598	119005983	RNF113A
cg07865580	X	0.5706	0.0685	47518238	LOC100133957
cg07867687	X	0.4671	0.0204	48334539	FTSJ1
cg07868857	X	0.2485	0.0434	39473069
cg07869461	X	0.3118	0.0552	11777744	MSL3
cg07874284	X	0.3126	0.075	12809156	PRPS2
cg07874334	X	0.5222	0.0377	122993913	XIAP
cg07876586	X	0.3522	0.0682	118370356	PGRMC1
cg07896193	X	0.5085	0.0802	106449457	NUP62CL
cg07902213	X	0.3325	0.0303	122866969	THOC2
cg07906564	X	0.4012	0.099	48858799	GRIPAP1
cg07910525	X	0.4529	0.0369	51075582	NUDT10
cg07912337	X	0.6761	0.0421	153744670	FAM3A
cg07924363	X	0.6313	0.8644	133680812	MGC16121
cg07929406	X	0.4434	0.1312	139587304	SOX3
cg07930217	X	0.3135	0.0328	106871770	PRPS1
cg07933757	X	0.3292	0.0571	150066987	CD99L2
cg07940380	X	0.4367	0.0601	67653182	OPHN1
cg07946630	X	0.5429	0.0858	54556446	GNL3L
cg07954607	X	0.5863	0.0701	101380464	TCEAL2
cg07971493	X	0.4721	0.2715	19533022	MAP3K15
cg07981033	X	0.5804	0.844	131356353
cg07987169	X	0.5255	0.1907	12938504	TLR8
cg07990395	X	0.5598	0.0622	138287169	FGF13
cg07994386	X	0.2589	0.0347	12156284	FRMPD4
cg08046324	X	0.4155	0.1036	130192734	FLJ30058
cg08053115	Y	0.3195	0.5613	9605072	TTTY1
cg08059778	X	0.7404	0.0911	129116536	BCORL1
cg08063601	X	0.3308	0.0615	66763942	AR
cg08065501	X	0.4333	0.0551	48755716	PQBP1
cg08070147	X	0.2668	0.0611	17756762	SCML1
cg08076508	X	0.3861	0.0766	54070176	PHF8
cg08076861	X	0.5886	0.048	152599398	ZNF275
cg08087512	X	0.5085	0.1163	153990886	DKC1
cg08087911	X	0.3991	0.0688	100306877	TRMT2B
cg08093211	X	0.3028	0.047	100075588	CSTF2
cg08099387	X	0.3146	0.0766	100075179	CSTF2
cg08100265	X	0.4688	0.1938	122867073	THOC2
cg08104711	X	0.4648	0.0749	49091769	CCDC22
cg08108619	X	0.5585	0.0474	84499351	ZNF711
cg08113756	X	0.354	0.1391	57022079	SPIN3
cg08115220	X	0.303	0.0935	45710419
cg08118032	X	0.529	0.0441	46306550	ZNF673
cg08118341	X	0.4321	0.0464	48931823	PRAF2
cg08130682	X	0.3158	0.043	123094001	STAG2
cg08139636	X	0.4472	0.7066	132087774	HS6ST2
cg08160949	Y	0.3436	0.784	8150875
cg08195522	X	0.2972	0.0797	73512305	NCRNA00182
cg08195538	X	0.369	0.0953	67914130	STARD8
cg08199506	X	0.585	0.0935	54209916	FAM120C
cg08209483	X	0.3341	0.0478	118110092	LONRF3
cg08209935	X	0.6442	0.8619	101857177	ARMCX5
cg08214610	X	0.3617	0.0495	118739824	NKRF
cg08221357	X	0.4981	0.0685	48815790	OTUD5
cg08222221	X	0.3146	0.0846	139589617
cg08236172	X	0.6416	0.8586	37710057
cg08239458	X	0.5236	0.0788	135579472	HTATSF1
cg08242338	Y	0.4565	0.9738	6114379	TSPY2
cg08248532	X	0.4181	0.097	23685453	PRDX4
cg08258654	Y	0.3433	0.6736	9237650	TSPY4
cg08265308	Y	0.3504	0.8556	28555550
cg08275242	X	0.5793	0.1325	69353171	IGBP1
cg08275726	X	0.5411	0.7532	152640077
cg08279515	X	0.6399	0.2405	132091534	HS6ST2
cg08282540	X	0.3722	0.102	119149500
cg08282969	X	0.6055	0.1632	122993891	XIAP
cg08298085	X	0.5612	0.0956	77166237	ATP7A
cg08300622	X	0.4503	0.065	18372963	SCML2
cg08304428	X	0.5968	0.3631	71459274	ERCC6L
cg08310277	X	0.4817	0.1687	70756078	OGT
cg08318837	X	0.4981	0.1698	48827880	KCND1
cg08327960	X	0.5977	0.1183	38663047	MID1IP1
cg08338641	X	0.531	0.0403	23926332	CXorf58
cg08343300	X	0.3829	0.1161	70712742	BCYRN1
cg08348649	X	0.4655	0.0815	119443387	FAM70A
cg08349204	X	0.3663	0.0759	138287578	FGF13
cg08355317	X	0.4723	0.7667	100642128	BTK
cg08357313	Y	0.3555	0.7934	9161051	RBMY1A3P
cg08358587	X	0.4595	0.0314	100603709	TIMM8A
cg08382577	X	0.5187	0.2862	129194008
cg08395108	X	0.4842	0.088	54835372	MAGED2
cg08395966	X	0.6192	0.0492	102001268	BHLHB9
cg08401365	X	0.4744	0.7457	153276960	IRAK1
cg08405463	X	0.6079	0.1001	118108651	LONRF3
cg08408091	X	0.5118	0.0517	153672393	FAM50A
cg08409482	X	0.369	0.0965	132551364
cg08417382	X	0.7456	0.0774	153775328	IKBKG
cg08422514	X	0.3265	0.0701	153775441	G6PD
cg08434396	X	0.534	0.0775	146993778	ASFMR1
cg08437461	X	0.4785	0.0671	102611373	WBP5
cg08437835	X	0.4612	0.0675	14891340	MOSPD2
cg08446187	X	0.5551	0.0368	154299289	MTCP1
cg08447449	X	0.3165	0.0243	117250943	KLHL13
cg08456555	X	0.3873	0.6133	11282604	ARHGAP6
cg08461617	X	0.5335	0.0899	19534066	MAP3K15
cg08464305	X	0.4578	0.1705	100872602	ARMCX6
cg08464958	X	0.777	0.5686	2852845	ARSE
cg08470131	X	0.2892	0.0667	50213842	DGKK
cg08470157	X	0.3097	0.073	30671302	GK
cg08476892	X	0.381	0.0883	18692821
cg08479532	X	0.5908	0.0873	109560744	AMMECR1
cg08491357	X	0.3912	0.0609	100183974	XKRX
cg08496601	X	0.4848	0.0459	48380420	EBP
cg08528516	Y	0.3319	0.8598	15015995	DDX3Y
cg08539065	X	0.3785	0.072	48957699	WDR45
cg08560117	X	0.5096	0.0514	153775841	IKBKG
cg08587717	X	0.5167	0.1812	118709261	UBE2A
cg08588626	X	0.4776	0.103	17393327	NHS
cg08591489	X	0.356	0.0818	118699483	CXorf56
cg08593141	Y	0.3082	0.5176	15866447
cg08596608	Y	0.3108	0.0691	14533505
cg08609270	X	0.3716	0.1273	144903125	SLITRK2
cg08615635	X	0.3616	0.1171	55188047	FAM104B
cg08617833	X	0.561	0.2738	128657697	SMARCA1
cg08623691	X	0.38	0.0666	70288356	SNX12
cg08626646	X	0.5101	0.1271	53123489
cg08627233	X	0.4283	0.0277	153236954	TMEM187
cg08630881	X	0.6053	0.3934	70713213	BCYRN1
cg08637905	X	0.3933	0.1048	85403401	DACH2
cg08638354	X	0.4904	0.1679	101975281	BHLHB9
cg08642787	X	0.3922	0.0768	83443104	RPS6KA6
cg08648877	X	0.5024	0.0247	153719071	SLC10A3
cg08656747	X	0.4962	0.0354	47696169	ZNF81
cg08663085	X	0.4254	0.0537	149106624	LOC100272228
cg08664054	X	0.5059	0.7644	100916283	ARMCX2
cg08673225	Y	0.3209	0.8028	2708972	RPS4Y1
cg08680085	X	0.4381	0.0721	131157316	MST4
cg08680991	Y	0.3583	0.7496	6131963
cg08695223	X	0.4683	0.0652	135067793	SLC9A6
cg08697944	X	0.5515	0.1748	51637845	MAGED1
cg08702825	Y	0.3314	0.7784	8148094
cg08707617	X	0.5097	0.8335	39944352	BCOR
cg08723064	X	0.4382	0.7128	68761037
cg08729658	X	0.5328	0.302	17674676	NHS
cg08739478	Y	0.3222	0.5367	8145779
cg08757574	X	0.5626	0.3258	70273027
cg08757719	X	0.3341	0.068	102862789	TCEAL3
cg08759036	X	0.3806	0.1173	128674134	OCRL
cg08760398	X	0.4266	0.181	119442971	FAM70A
cg08761350	X	0.3785	0.0976	101967081	GPRASP2
cg08774483	X	0.4077	0.0596	38663490	MID1IP1
cg08778681	X	0.4983	0.1063	129535611	RBMX2
cg08782677	X	0.6375	0.1491	150346292	GPR50
cg08783090	X	0.4232	0.0677	151143125	GABRE
cg08784874	X	0.4797	0.0233	119695210	CUL4B
cg08785133	X	0.4405	0.0651	48367193	PORCN
cg08786860	X	0.5041	0.2469	154034184	MPP1
cg08791697	X	0.451	0.077	137794215	FGF13
cg08792260	X	0.2873	0.0625	25020938
cg08796898	X	0.413	0.0777	53713664	HUWE1
cg08798116	X	0.5007	0.0228	132548882	GPC4
cg08800033	X	0.4648	0.0891	151999825	NSDHL
cg08812897	X	0.4637	0.115	20286243	RPS6KA3
cg08812937	X	0.5769	0.8483	152159208	PNMA5
cg08814148	X	0.3465	0.0898	118407645
cg08816194	Y	0.3193	0.846	16733442	NLGN4Y
cg08817443	X	0.5694	0.3387	135579746	HTATSF1
cg08820785	Y	0.3177	0.0834	22738029	EIF1AY
cg08823898	X	0.6163	0.8553	148587784	IDS
cg08836298	X	0.4157	0.0753	10588200	MID1
cg08841290	X	0.5157	0.0504	119006122	RNF113A
cg08846002	X	0.4614	0.1061	134477026	ZNF75D
cg08848171	X	0.4216	0.1561	103813550	IL1RAPL2
cg08848711	X	0.5461	0.0389	118827659	SEPT6
cg08855111	X	0.5493	0.0868	108976340	ACSL4
cg08860608	X	0.4205	0.0594	135332975	MAP7D3
cg08871618	X	0.4662	0.245	72297591	PABPC1L2A
cg08873063	X	0.5096	0.0689	153776107	IKBKG
cg08874821	X	0.45	0.0742	46405125	ZNF674
cg08882363	X	0.4624	0.1626	47695789	ZNF81
cg08902818	X	0.3609	0.1537	37544805	XK
cg08905118	X	0.2817	0.0313	46696426	RP2
cg08952424	X	0.603	0.1026	70338432	MED12
cg08955276	X	0.5466	0.0724	67719027	YIPF6
cg08955859	X	0.3349	0.0643	77360510	PGK1
cg08963265	X	0.5647	0.2549	103410677	CXorf39
cg08965337	X	0.4316	0.0499	131352534	RAP2C
cg08969352	X	0.5926	0.0818	14891423	FANCB
cg08973646	X	0.4154	0.0813	153744488	FAM3A
cg08980509	X	0.5931	0.0631	147582041	AFF2
cg08983668	X	0.5028	0.058	18371906	SCML2
cg08991015	X	0.4638	0.1183	134049419	MOSPD1
cg08998989	X	0.3314	0.058	17755531	SCML1
cg09006810	X	0.3205	0.0811	70752659	OGT
cg09018810	X	0.4572	0.0377	148586931	IDS
cg09026179	X	0.4753	0.1944	150864703
cg09031836	X	0.4639	0.1708	139583634
cg09034929	X	0.3417	0.0464	70288225	SNX12
cg09038535	X	0.336	0.0615	54209715	FAM120C
cg09054333	X	0.4391	0.2365	142723768	SLITRK4
cg09055253	X	0.3836	0.07	153990874	DKC1
cg09056691	X	0.5432	0.0277	154033836	MPP1
cg09058241	X	0.3548	0.1257	134232821	NCRNA00087
cg09060772	X	0.5264	0.0439	68723761	FAM155B
cg09070199	X	0.4049	0.0363	62570990	SPIN4
cg09072865	X	0.581	0.0639	106243506	MORC4
cg09074544	X	0.3545	0.1438	129307515	RAB33A
cg09080960	X	0.5275	0.2772	118708361	UBE2A
cg09081202	Y	0.3323	0.7197	22735320
cg09084933	X	0.5986	0.1113	57148116	SPIN2B
cg09086179	X	0.4568	0.1235	80376748	HMGN5
cg09091181	X	0.5495	0.0252	108976749	ACSL4
cg09092713	X	0.4707	0.1364	119133965
cg09100792	X	0.3768	0.1229	40062004
cg09109599	X	0.3938	0.1422	68048454	EFNB1
cg09112156	X	0.4768	0.0473	140271259	LDOC1
cg09119244	X	0.3849	0.1001	53111239	TSPYL2
cg09134165	X	0.6813	0.1035	47004911	RBM10
cg09144786	X	0.3276	0.0517	117479692	WDR44
cg09146364	X	0.6735	0.1464	68724602	FAM155B
cg09163457	X	0.4025	0.0859	152909014	DUSP9
cg09167861	X	0.5611	0.2852	135251741	FHL1
cg09185350	X	0.2721	0.0302	50556361	SHROOM4
cg09186478	X	0.4719	0.0621	119385725	ZBTB33
cg09192059	X	0.2853	0.0759	31285032	DMD
cg09195491	X	0.3677	0.049	56258900	KLF8
cg09196081	X	0.3178	0.105	82762347	POU3F4
cg09197234	X	0.5295	0.1481	75392509	CXorf26
cg09202373	X	0.4355	0.0693	153640674	DNASE1L1
cg09207137	X	0.5412	0.0585	21958629	SMS
cg09208571	X	0.559	0.2244	54834954	MAGED2
cg09210933	X	0.4693	0.1226	73641881	SLC16A2
cg09227616	X	0.4938	0.0967	49056886	SYP
cg09228985	Y	0.3943	0.8868	21666078	BCORL2
cg09229960	X	0.6424	0.028	153607856	EMD
cg09231482	X	0.4277	0.0721	154493497	RAB39B
cg09234578	X	0.5021	0.1205	17394642	NHS
cg09252204	X	0.318	0.0439	21392644	CNKSR2
cg09253663	X	0.526	0.0664	128788913	APLN
cg09261015	X	0.2788	0.0663	103499647	ESX1
cg09271603	X	0.3656	0.0706	24482885	PDK3
cg09278708	X	0.4051	0.2026	101905837	GPRASP1
cg09285672	X	0.5537	0.0778	48980142	GPKOW
cg09287459	X	0.3345	0.1115	39548787
cg09300348	X	0.5095	0.218	49092146	CCDC22
cg09302010	X	0.5584	0.3578	57021502	SPIN3
cg09309899	X	0.4478	0.0265	148586967	IDS
cg09310980	X	0.6194	0.1444	152740503
cg09319393	X	0.3282	0.0832	30906902	MAP3K7IP3
cg09336260	X	0.4972	0.2052	41548244	GPR34
cg09340741	X	0.3898	0.0638	46432858	CHST7
cg09342610	X	0.5896	0.0347	135333415	MAP7D3
cg09347151	X	0.519	0.0791	134555540	NCRNA00086
cg09350919	Y	0.4231	0.9559	9365070	TSPY3
cg09354738	X	0.428	0.0968	73513143	NCRNA00182
cg09370051	X	0.3074	0.0746	131622892	MBNL3
cg09406238	X	0.5101	0.2444	63615383	MTMR8
cg09407917	X	0.4695	0.1253	130192151	FLJ30058
cg09408193	Y	0.333	0.8131	20501241
cg09411587	X	0.5526	0.1349	153990928	DKC1
cg09418035	X	0.5882	0.1971	50213528	DGKK
cg09418475	X	0.6216	0.058	153718920	SLC10A3
cg09418623	X	0.4092	0.074	66765795	AR
cg09443457	X	0.4928	0.1296	37004582
cg09445383	X	0.3476	0.0612	99891894	TSPAN6
cg09460641	Y	0.3516	0.9403	9385586
cg09513996	X	0.6971	0.3395	48685182
cg09515442	X	0.3547	0.1074	48689942	PCSK1N
cg09517019	X	0.3706	0.0914	135863323	ARHGEF6
cg09520583	X	0.4299	0.1147	51076119	NUDT10
cg09521623	X	0.5431	0.9032	13835295	GPM6B
cg09523186	X	0.5943	0.0999	80064924	BRWD3
cg09525227	X	0.4771	0.1326	103500030	ESX1
cg09526164	X	0.541	0.2144	154254823	FUNDC2
cg09536652	X	0.4134	0.1507	119514843	ATP1B4
cg09546548	Y	0.33	0.1175	7141818	PRKY
cg09553014	X	0.4062	0.1035	83757168	HDX
cg09581098	X	0.3156	0.0543	118827110	SEPT6
cg09598844	X	0.468	0.0835	102941788	MORF4L2
cg09610569	X	0.4716	0.051	144899592	SLITRK2
cg09610589	X	0.4034	0.0268	149106647	LOC100272228
cg09624684	X	0.5506	0.1046	152599453	ZNF275
cg09641151	X	0.4155	0.6596	153693918	PLXNA3
cg09655497	X	0.4121	0.0748	109246283	TMEM164
cg09656426	X	0.3728	0.0689	138277085	FGF13
cg09662907	X	0.3866	0.0611	119764367	C1GALT1C1
cg09666011	X	0.395	0.0258	56590113	UBQLN2
cg09703824	X	0.2674	0.0579	107976020	IRS4
cg09719466	X	0.5556	0.7811	41334987
cg09720420	X	0.4558	0.1044	142722174	SLITRK4
cg09720515	X	0.4894	0.0323	71792701	HDAC8
cg09724624	X	0.3993	0.0514	107019195	TSC22D3
cg09725439	X	0.4104	0.0552	23801440	SAT1
cg09732580	Y	0.3455	0.7688	15012764
cg09735782	X	0.4884	0.0659	72782845	LOC139201
cg09738064	X	0.5492	0.763	152141622	ZNF185
cg09738386	X	0.5569	0.0594	100645872	RPL36A
cg09743261	X	0.3993	0.1248	71458871	ERCC6L
cg09748856	Y	0.4255	0.0968	16636697	NLGN4Y
cg09760728	X	0.4287	0.2243	133118344	GPC3
cg09773839	X	0.3869	0.0291	149106454	LOC100272228
cg09778422	X	0.4407	0.233	64887118	MSN
cg09781635	X	0.415	0.0748	100872594	ARMCX6
cg09786233	X	0.3435	0.0269	62571228	SPIN4
cg09789426	X	0.6028	0.3716	102000698	BHLHB9
cg09790289	X	0.5097	0.0223	77359560	PGK1
cg09791535	X	0.3492	0.5807	132435532	GPC4
cg09793827	X	0.3421	0.084	129091702
cg09799350	X	0.4421	0.0444	18372126	SCML2
cg09804407	Y	0.2862	0.797	16733251	NLGN4Y
cg09815545	X	0.2869	0.0738	62781074	LOC92249
cg09815793	X	0.4275	0.1391	82763239	POU3F4
cg09820479	X	0.5616	0.8272	128810342
cg09823452	X	0.7647	0.5424	2850633
cg09829904	Y	0.3127	0.8202	2823782	ZFY
cg09834142	X	0.4765	0.0311	64255215
cg09850561	X	0.5351	0.0623	38420581	TSPAN7
cg09863225	X	0.4194	0.1869	48335010	FTSJ1
cg09867302	X	0.4914	0.0863	68048137	EFNB1
cg09868337	X	0.491	0.062	153686720	PLXNA3
cg09890269	X	0.4297	0.063	51239014	NUDT11
cg09898573	Y	0.3157	0.7884	14100824
cg09909221	X	0.4473	0.1294	48755522	PQBP1
cg09909750	X	0.3636	0.0564	19003035	PHKA2
cg09912841	X	0.3316	0.0698	47863665	SPACA5
cg09923855	X	0.4325	0.0529	135579466	HTATSF1
cg09950034	X	0.4114	0.0959	122994069	XIAP
cg09965404	X	0.5312	0.0215	46404957	ZNF674
cg09966745	X	0.4627	0.0867	71934213	PHKA1
cg09971892	X	0.4913	0.7432	51142212
cg09975171	X	0.4873	0.1425	154842841	TMLHE
cg09978401	X	0.5688	0.0589	12809216	PRPS2
cg09985072	X	0.6222	0.2939	48814942	OTUD5
cg09990556	X	0.2544	0.0309	84498989	ZNF711
cg09990582	X	0.3172	0.0336	102941884	MORF4L2
cg09991056	X	0.3727	0.102	107682966	COL4A5
cg09998474	X	0.3237	0.0464	30907439	MAP3K7IP3
cg10001949	X	0.4988	0.1448	134186517	FAM127B
cg10009830	X	0.3201	0.0875	20134904	MAP7D2
cg10016783	X	0.465	0.0748	144898901	SLITRK2
cg10018458	X	0.4036	0.1762	53461681	HSD17B10
cg10026671	X	0.3554	0.0748	153979491	GAB3
cg10028049	X	0.5007	0.7292	112067706	AMOT
cg10030436	X	0.4385	0.0532	48755633	PQBP1
cg10039267	X	0.5256	0.8411	39960821	BCOR
cg10047502	X	0.5923	0.099	117479900	WDR44
cg10051237	Y	0.2833	0.6161	14074025
cg10052922	X	0.2562	0.0459	138276904	FGF13
cg10055097	X	0.6146	0.0704	49020084	MAGIX
cg10055173	X	0.3862	0.0694	49028100	PLP2
cg10067523	Y	0.3208	0.7442	8681688	TTTY11
cg10070668	X	0.4375	0.0401	18693585
cg10072574	X	0.3099	0.0598	154033934	MPP1
cg10076009	X	0.3163	0.0968	128656725	SMARCA1
cg10078687	X	0.4127	0.0615	74144469	KIAA2022
cg10082114	X	0.507	0.1879	77041194	ATRX
cg10088372	X	0.521	0.0249	133507354	PHF6
cg10101479	X	0.4528	0.0476	48931790	PRAF2
cg10102167	X	0.4803	0.1082	118370063	PGRMC1
cg10105844	X	0.4293	0.0641	110339372	PAK3
cg10127939	X	0.3729	0.0799	103811930	IL1RAPL2
cg10170893	X	0.2583	0.0388	47931142	ZNF630
cg10172760	Y	0.3442	0.1178	22736833	EIF1AY
cg10174816	X	0.4724	0.082	134478126	ZNF449
cg10191387	X	0.4762	0.0847	122318517	GRIA3
cg10191725	X	0.5375	0.1677	25034625	ARX
cg10201390	X	0.5227	0.0342	37706936	DYNLT3
cg10207530	X	0.3058	0.0787	124338173
cg10213302	Y	0.5846	0.1625	2802975	ZFY
cg10237576	X	0.3378	0.1052	48455705	WDR13
cg10239257	Y	0.3305	0.7439	9366496	TSPY4
cg10252249	Y	0.5238	0.9596	20508275
cg10256662	X	0.4311	0.0806	133594827	HPRT1
cg10267609	Y	0.4463	0.9539	24453757	RBMY1F
cg10273882	X	0.4185	0.059	39472958
cg10274815	X	0.5547	0.0767	68048015	EFNB1
cg10275056	X	0.5161	0.7279	153029223	PLXNB3
cg10277365	X	0.4584	0.0782	49022793	MAGIX
cg10286673	X	0.5192	0.0357	107069680	MID2
cg10288278	X	0.463	0.0749	142721811	SLITRK4
cg10291990	X	0.3874	0.0483	30327615	NR0B1
cg10293293	X	0.4156	0.0653	23761105	ACOT9
cg10293967	X	0.4829	0.2587	107978553	IRS4
cg10297211	X	0.46	0.0787	70474613	ZMYM3
cg10300301	X	0.6094	0.8151	47660487
cg10305945	X	0.4452	0.0366	118602187	SLC25A5
cg10306780	X	0.645	0.1727	48398418	TBC1D25
cg10310824	X	0.4924	0.1049	23801995	SAT1
cg10315562	X	0.5347	0.0363	149533878
cg10318351	X	0.4528	0.0703	54556330	GNL3L
cg10320061	X	0.3955	0.1344	153094967	PDZD4
cg10321928	X	0.3426	0.1092	100604176	TIMM8A
cg10338539	Y	0.3431	0.1353	2655977	SRY
cg10347293	X	0.4648	0.0259	40440170	ATP6AP2
cg10347326	X	0.5134	0.0259	133684177
cg10356429	X	0.3017	0.0335	64627572
cg10361547	X	0.4281	0.6659	51151797
cg10363397	Y	0.4012	0.9045	15864778
cg10401803	X	0.3632	0.0509	70586179	BCYRN1
cg10403109	X	0.4642	0.071	150565864	VMA21
cg10407245	X	0.4341	0.0798	48595753
cg10418630	X	0.3036	0.0781	132547691	GPC4
cg10421300	X	0.3914	0.0425	103087077	RAB9B
cg10422744	Y	0.1119	0.7549	16632438
cg10426500	X	0.3949	0.06	135055672	MMGT1
cg10428230	X	0.5554	0.7823	54526673
cg10443532	X	0.4494	0.1795	136657084
cg10448608	X	0.4633	0.1418	144903748	SLITRK2
cg10451760	X	0.5283	0.1163	136649093	ZIC3
cg10455133	X	0.2935	0.043	47420508	ARAF
cg10473383	X	0.2888	0.0601	84498775	ZNF711
cg10474871	X	0.4853	0.6919	103815487	IL1RAPL2
cg10479459	X	0.4785	0.8385	13835198	GPM6B
cg10482495	X	0.5382	0.0709	71351314	NHSL2
cg10510586	X	0.4612	0.1035	68348597
cg10511972	X	0.3884	0.1608	23351681	PTCHD1
cg10513418	X	0.2848	0.0677	100805297	ARMCX1
cg10519228	X	0.3149	0.0705	153656860	ATP6AP1
cg10526888	X	0.3828	0.0917	77151237	MAGT1
cg10530128	X	0.5032	0.2743	48769550	SLC35A2
cg10536534	X	0.4664	0.0806	119737767	MCTS1
cg10538243	X	0.5077	0.2909	152910068	DUSP9
cg10541169	X	0.3306	0.0672	99667041
cg10549828	X	0.2984	0.0694	23352289	PTCHD1
cg10575170	X	0.3126	0.069	73513412	NCRNA00182
cg10575236	X	0.3359	0.0311	16964741	REPS2
cg10576817	X	0.4295	0.1036	134156680	FAM127C
cg10579193	X	0.4204	0.2138	136633483
cg10581449	X	0.4725	0.0913	51238781	NUDT11
cg10620659	Y	0.3237	0.0827	22737391	EIF1AY
cg10646076	X	0.4726	0.1291	77154874	COX7B
cg10646080	X	0.3723	0.1645	130191821	FLJ30058
cg10646950	Y	0.3482	0.772	20748782	HSFY1
cg10649042	X	0.381	0.0566	128913786	SASH3
cg10655551	X	0.4138	0.0444	45710949
cg10670396	X	0.2808	0.0489	101906537	GPRASP1
cg10674704	X	0.5033	0.0966	23353620	PTCHD1
cg10691859	Y	0.3545	0.7709	21041339	NCRNA00185
cg10698069	Y	0.401	0.0897	15016598	DDX3Y
cg10706039	X	0.3469	0.0733	119134323
cg10709704	X	0.3629	0.0897	47518846	LOC100133957
cg10717149	X	0.6319	0.0434	129473838	SLC25A14
cg10718795	X	0.3398	0.0917	139173965
cg10721440	X	0.5353	0.0288	108976619	ACSL4
cg10723556	X	0.4448	0.1049	49125646	PPP1R3F
cg10767295	X	0.2991	0.0717	37004512
cg10796603	X	0.545	0.3372	133676860	MIR542
cg10799208	Y	0.3195	0.8655	22681436	TTTY10
cg10801213	X	0.3845	0.071	70150722	SLC7A3
cg10811597	Y	0.3194	0.0843	21239219	TTTY14
cg10818284	X	0.6181	0.0876	49056605	SYP
cg10835413	Y	0.2781	0.7058	10035202
cg10841270	Y	0.4408	0.7501	22917104	RPS4Y2
cg10846614	X	0.5161	0.7303	150902317	CNGA2
cg10848980	X	0.4988	0.0403	48931872	PRAF2
cg10857887	X	0.3451	0.0807	148622612	LOC100131434
cg10860619	X	0.5539	0.0245	46771853	PHF16
cg10861555	X	0.5794	0.2223	130036945	ENOX2
cg10869159	X	0.4391	0.0897	107334786	PSMD10
cg10869271	X	0.3539	0.0734	55934745
cg10869581	X	0.5438	0.0752	102000905	BHLHB9
cg10873964	X	0.4302	0.1024	122993706	XIAP
cg10894453	X	0.3302	0.0764	78622859	ITM2A
cg10906138	X	0.4088	0.0328	46433744	CHST7
cg10914789	X	0.5314	0.1685	152909097	DUSP9
cg10950266	X	0.4565	0.0365	100673192	ARMCX4
cg10950297	X	0.4451	0.07	68049085	EFNB1
cg10950413	X	0.4047	0.0282	56590097	UBQLN2
cg10956264	X	0.5353	0.0687	128977299	ZDHHC9
cg10959847	Y	0.3952	0.8243	9707927
cg10978884	X	0.3551	0.0476	109561384	AMMECR1
cg10981178	X	0.5051	0.0507	119385541	ZBTB33
cg10982861	X	0.5735	0.7779	107018095	TSC22D3
cg10983111	X	0.4771	0.0212	49056686	SYP
cg10987536	X	0.5938	0.0735	53711084	HUWE1
cg10991108	X	0.6942	0.1362	48958414	WDR45
cg11005845	X	0.4038	0.047	140271314	LDOC1
cg11014998	X	0.3898	0.1663	40439740	ATP6AP2
cg11016745	X	0.3993	0.0551	23926314	CXorf58
cg11021247	X	0.309	0.0717	47479625	SYN1
cg11021362	Y	0.3372	0.7286	23756676	TTTY13
cg11024449	X	0.4405	0.0584	70150787	SLC7A3
cg11033833	X	0.3733	0.1603	136113828	GPR101
cg11036643	X	0.3445	0.077	74493779	UPRT
cg11049305	X	0.304	0.0643	64196751	ZC4H2
cg11049634	X	0.5384	0.9183	40016121	BCOR
cg11049774	X	0.4621	0.0281	102469996	BEX4
cg11072201	X	0.4938	0.0765	108976163	ACSL4
cg11073407	X	0.5181	0.1939	37004228
cg11079517	X	0.3518	0.0626	25039068
cg11080085	X	0.3795	0.0888	117480243	WDR44
cg11082424	X	0.5173	0.0336	102470047	BEX4
cg11107468	X	0.5402	0.0903	63425275	FAM123B
cg11111083	X	0.2968	0.0534	47510589	ELK1
cg11111131	X	0.5126	0.0217	105855108	CXorf57
cg11111271	X	0.5033	0.095	118616736
cg11131351	Y	0.4444	0.75	2802287	ZFY
cg11143827	X	0.6308	0.9777	39961764	BCOR
cg11152253	X	0.6254	0.0695	48958091	WDR45
cg11154719	X	0.5333	0.03	153060450	IDH3G
cg11157838	X	0.5204	0.1333	68114452
cg11164993	X	0.5656	0.1687	70288706	SNX12
cg11165479	X	0.5009	0.0794	49056505	SYP
cg11166197	X	0.5411	0.8022	151561584	GABRA3
cg11179629	X	0.4724	0.2312	135056311	MMGT1
cg11179997	X	0.4496	0.1894	119125670
cg11184697	X	0.5905	0.0218	48755102	PQBP1
cg11184796	X	0.39	0.0921	49091986	CCDC22
cg11185978	X	0.5605	0.0477	23685722	PRDX4
cg11186637	X	0.3672	0.0305	118925725	RPL39
cg11186981	X	0.4959	0.0488	150151784	HMGB3
cg11189761	X	0.5923	0.8	66763113	AR
cg11190082	X	0.452	0.032	119005710	RNF113A
cg11194545	X	0.6151	0.2053	105066793	NRK
cg11225091	Y	0.3314	0.1017	22737663	EIF1AY
cg11233153	X	0.579	0.0322	153718691	SLC10A3
cg11253356	X	0.4541	0.0985	103810926	IL1RAPL2
cg11262744	X	0.4832	0.0566	70586173	BCYRN1
cg11264711	X	0.3681	0.0952	67653315	OPHN1
cg11267496	X	0.4255	0.158	43833066	NDP
cg11271681	X	0.4662	0.0526	128788936	APLN
cg11272332	X	0.3719	0.0641	74742810	ZDHHC15
cg11281291	X	0.5295	0.0396	62975200	ARHGEF9
cg11286196	X	0.4256	0.0308	48931623	PRAF2
cg11291009	X	0.4646	0.0726	62975067	ARHGEF9
cg11291200	X	0.5587	0.8745	30233490	MAGEB2
cg11308037	X	0.5766	0.0423	153744609	FAM3A
cg11329209	X	0.4717	0.0439	68724047	FAM155B
cg11332786	X	0.3718	0.0975	70402457
cg11337025	X	0.5648	0.1383	106361672	RBM41
cg11337462	X	0.6125	0.89	74377604	ABCB7
cg11340371	X	0.3684	0.113	74376241	ABCB7
cg11369993	X	0.5289	0.0658	37545418	XK
cg11371160	X	0.4225	0.0601	153714615	UBL4A
cg11409998	X	0.4628	0.0677	139587372	SOX3
cg11434986	X	0.5932	0.8089	39948609	BCOR
cg11441847	X	0.3842	0.1421	117861165	IL13RA1
cg11442732	X	0.5234	0.2573	133118088	GPC3
cg11449070	X	0.2346	0.0163	53449647	SMC1A
cg11450947	X	0.5688	0.1347	106750342
cg11453483	X	0.6365	0.844	139791928	RP1-177G6.2
cg11458217	X	0.5298	0.0635	134125022	LOC644538
cg11460496	X	0.465	0.2278	48685690
cg11468748	X	0.3339	0.0818	148587019	IDS
cg11469866	X	0.3822	0.1298	84258483	APOOL
cg11471507	X	0.522	0.145	20283423	RPS6KA3
cg11479591	X	0.2762	0.0364	153362176	MECP2
cg11498602	X	0.3786	0.0681	69509542	KIF4A
cg11506821	X	0.438	0.0552	153362123	MECP2
cg11509903	X	0.4581	0.0403	135580080	HTATSF1
cg11516614	X	0.5527	0.8248	11125437
cg11520843	X	0.4703	0.0217	153059894	IDH3G
cg11550332	X	0.3793	0.0891	106960273	TSC22D3
cg11565248	X	0.2715	0.041	20284128	RPS6KA3
cg11594566	X	0.5598	0.0266	134556416	NCRNA00086
cg11595135	X	0.2636	0.0628	136629694
cg11609760	X	0.3079	0.1023	54522363	FGD1
cg11615895	X	0.4237	0.1536	123465263
cg11618093	X	0.307	0.1071	152000347	NSDHL
cg11620557	X	0.623	0.8424	39963545	BCOR
cg11633086	X	0.2854	0.049	129299950	AIFM1
cg11637006	X	0.5911	0.057	19905535	SH3KBP1
cg11638117	X	0.603	0.1137	139587335	SOX3
[truncated: 2,332 more rows]
